# Supplementary material for: Bis(μ-l-arginine-κ3 N 2,O:O′)bis­(l-arginine-κ2 N 2,O)tetra-μ-chlorido-tetra­chlorido­tetra­copper(II)
Source: Acta Crystallogr Sect E Struct Rep Online. 2013 Oct 5;69(Pt 11):m583–4. doi: 10.1107/S1600536813026780 (PMC3884247; doi:10.1107/S1600536813026780)
Supplement: Supplementary file 1 [file e-69-0m583-sup1.cif]

##############################################################################
#                                                                            #
# This CIF contains the data in a paper accepted for publication in          #
# Acta Crystallographica Section E. It conforms to the requirements of       #
# Notes for Authors for Acta Crystallographica Section E, and has been       #
# peer reviewed under the auspices of the IUCr Commission on Journals.       #
#                                                                            #
# Full details of the Crystallographic Information File format               #
# are given in the paper "The Crystallographic Information File (CIF):       #
# a New Standard Archive File for Crystallography" by S. R. Hall, F. H.      #
# Allen and I. D. Brown [Acta Cryst. (1991), A47, 655-685].                  #
#                                                                            #
# The current version of the core CIF dictionary is obtainable from          #
# ftp://ftp.iucr.org/pub/cif_core.dic.                                       #
#                                                                            #
# Software is freely available for graphical display of the structure(s)     #
# in this CIF. For information consult the CIF software page                 #
# http://www.iucr.org/resources/cif/software.                                #
#                                                                            #
# This file may be used for bona fide research purposes within the           #
# scientific community so long as proper attribution is given to the journal # 
# article from which it was obtained.                                        #
#                                                                            #
##############################################################################
data_I
_audit_creation_method     'SHELXL97'
_database_code_depnum_ccdc_archive     'CCDC 963648'
_chemical_name_systematic
;\
Bis(\m-<i>L</i>-arginine-\
\k^3^<i>N</i>^2^,<i>O</i>:<i>O</i>')bis(<i>L</i>-\
arginine-\k^2^<i>N</i>^2^,<i>O</i>)tetra-\m-chlorido-\
tetrachloridotetracopper(II)
;
_chemical_name_common     ?
_chemical_formula_moiety     'C24 H56 Cl8 Cu4 N16 O8'
_chemical_formula_sum     'C24 H56 Cl8 Cu4 N16 O8'
_chemical_formula_iupac     '[Cu4 Cl8 (C6 H14 N4 O2)4]'
_chemical_formula_weight     1234.65
_chemical_melting_point     ?
_symmetry_cell_setting     monoclinic
_symmetry_space_group_name_H-M     'P 21'
_symmetry_space_group_name_Hall     'P 2yb'
loop_
    _symmetry_equiv_pos_as_xyz
    'x, y, z'
    '-x, y+1/2, -z'
_cell_length_a     11.9315(8)
_cell_length_b     12.8805(10)
_cell_length_c     15.3949(13)
_cell_angle_alpha     90.00
_cell_angle_beta     99.271(4)
_cell_angle_gamma     90.00
_cell_volume     2335.0(3)
_cell_formula_units_Z     2
_cell_measurement_reflns_used     8444
_cell_measurement_theta_min     1.34
_cell_measurement_theta_max     27.62
_cell_measurement_temperature     295(2)
_exptl_crystal_description     'block'
_exptl_crystal_colour     'blue'
_exptl_crystal_size_max     0.20
_exptl_crystal_size_mid     0.18
_exptl_crystal_size_min     0.16
_exptl_crystal_density_diffrn     1.756
_exptl_crystal_density_meas     ?
_exptl_crystal_density_method     'not measured'
_exptl_crystal_F_000     1256
_exptl_absorpt_coefficient_mu     2.315
_exptl_absorpt_correction_type     multi-scan
_exptl_absorpt_process_details     '(<i>SADABS</i>; Sheldrick, 1996)'
_exptl_absorpt_correction_T_min     0.6546
_exptl_absorpt_correction_T_max     0.7083
_exptl_special_details     ?
_diffrn_ambient_temperature     295(2)
_diffrn_radiation_type     'MoK\a'
_diffrn_radiation_wavelength     0.71073
_diffrn_radiation_source     'fine--focus sealed tube'
_diffrn_radiation_monochromator     'graphite'
_diffrn_measurement_device_type     'Bruker Kappa APEXII'
_diffrn_measurement_method     '\w- and \f-scans'
_diffrn_detector_area_resol_mean     ?
_diffrn_reflns_number     16238
_diffrn_reflns_av_R_equivalents     0.0533
_diffrn_reflns_av_sigmaI/netI     0.0840
_diffrn_reflns_theta_min     1.34
_diffrn_reflns_theta_max     27.62
_diffrn_reflns_theta_full     27.62
_diffrn_measured_fraction_theta_max     0.983
_diffrn_measured_fraction_theta_full     0.983
_diffrn_reflns_limit_h_min     -11
_diffrn_reflns_limit_h_max     15
_diffrn_reflns_limit_k_min     -16
_diffrn_reflns_limit_k_max     11
_diffrn_reflns_limit_l_min     -19
_diffrn_reflns_limit_l_max     20
_diffrn_standards_number     0
_diffrn_standards_interval_count     ?
_diffrn_standards_interval_time     0
_diffrn_standards_decay_%     ?
_refine_special_details
;
 Refinement of <i>F</i>^2^ against ALL reflections. The weighted
 <i>R</i>--factor <i>wR</i> and goodness of fit <i>S</i> are based on
 <i>F</i>^2^, conventional <i>R</i>--factors <i>R</i> are based on <i>F</i>,
 with <i>F</i> set to zero for negative <i>F</i>^2^. The threshold expression
 of <i>F</i>^2^ > \s(<i>F</i>^2^) is used only for calculating
 <i>R</i>--factors(gt) <i>etc</i>. and is not relevant to the choice of
 reflections for refinement. <i>R</i>--factors based on <i>F</i>^2^ are
 statistically about twice as large as those based on <i>F</i>, and
 <i>R</i>--factors based on ALL data will be even larger.
;
_reflns_number_total     8443
_reflns_number_gt     6378
_reflns_threshold_expression     I>2\s(I)
_refine_ls_structure_factor_coef     Fsqd
_refine_ls_matrix_type     full
_refine_ls_R_factor_all     0.0703
_refine_ls_R_factor_gt     0.0470
_refine_ls_wR_factor_gt     0.1013
_refine_ls_wR_factor_ref     0.1119
_refine_ls_goodness_of_fit_ref     0.978
_refine_ls_restrained_S_all     0.978
_refine_ls_number_reflns     8443
_refine_ls_number_parameters     541
_refine_ls_number_restraints     0
_refine_ls_hydrogen_treatment     constr
_refine_ls_weighting_scheme     calc
_refine_ls_weighting_details
                 'calc w=1/[\s^2^(Fo^2^)+(0.0439P)^2^] where P=(Fo^2^+2Fc^2^)/3'
_atom_sites_solution_hydrogens     geom
_atom_sites_solution_primary     direct
_atom_sites_solution_secondary     difmap
_refine_ls_shift/su_max     0.000
_refine_ls_shift/su_mean     0.000
_refine_diff_density_max     0.979
_refine_diff_density_min     -0.541
_refine_ls_extinction_method     'none'
_refine_ls_extinction_coef     ?
_refine_ls_abs_structure_details     'Flack (1983), 2876 Friedel pairs'
_refine_ls_abs_structure_Flack     -0.005(13)
loop_
    _atom_type_symbol
    _atom_type_description
    _atom_type_scat_dispersion_real
    _atom_type_scat_dispersion_imag
    _atom_type_scat_source
    'C' 'C' 0.0033 0.0016
                         'International Tables Vol C Tables 4.2.6.8 and 6.1.1.4'
    'H' 'H' 0.0000 0.0000
                         'International Tables Vol C Tables 4.2.6.8 and 6.1.1.4'
    'N' 'N' 0.0061 0.0033
                         'International Tables Vol C Tables 4.2.6.8 and 6.1.1.4'
    'O' 'O' 0.0106 0.0060
                         'International Tables Vol C Tables 4.2.6.8 and 6.1.1.4'
    'Cl' 'Cl' 0.1484 0.1585
                         'International Tables Vol C Tables 4.2.6.8 and 6.1.1.4'
    'Cu' 'Cu' 0.3201 1.2651
                         'International Tables Vol C Tables 4.2.6.8 and 6.1.1.4'
_computing_data_collection     '<i>APEX2</i> (Bruker, 2004)'
_computing_cell_refinement     '<i>SAINT</i> (Bruker, 2004)'
_computing_data_reduction     '<i>SAINT</i> (Bruker, 2004)'
_computing_structure_solution     '<i>SHELXS97</i> (Sheldrick, 2008)'
_computing_structure_refinement     '<i>SHELXL97</i> (Sheldrick, 2008)'
_computing_molecular_graphics     '<i>PLATON</i> (Spek, 2009)'
_computing_publication_material     '<i>SHELXL97</i> (Sheldrick, 2008)'
loop_
    _atom_site_type_symbol
    _atom_site_label
    _atom_site_fract_x
    _atom_site_fract_y
    _atom_site_fract_z
    _atom_site_U_iso_or_equiv
    _atom_site_adp_type
    _atom_site_calc_flag
    _atom_site_refinement_flags
    _atom_site_occupancy
    _atom_site_symmetry_multiplicity
    _atom_site_disorder_assembly
    _atom_site_disorder_group
    C C1 0.5534(5) 0.3535(5) 0.6619(4) 0.0314(14) Uani d . 1 1 . .
    C C2 0.4492(4) 0.4237(5) 0.6536(4) 0.0293(13) Uani d . 1 1 . .
    H H2 0.4449 0.4610 0.5977 0.035 Uiso calc R 1 1 . .
    C C3 0.4546(5) 0.5055(5) 0.7253(4) 0.0338(14) Uani d . 1 1 . .
    H H3A 0.4540 0.4707 0.7811 0.041 Uiso calc R 1 1 . .
    H H3B 0.5262 0.5422 0.7293 0.041 Uiso calc R 1 1 . .
    C C4 0.3591(5) 0.5841(5) 0.7117(5) 0.0392(16) Uani d . 1 1 . .
    H H4A 0.2876 0.5482 0.6939 0.047 Uiso calc R 1 1 . .
    H H4B 0.3554 0.6189 0.7670 0.047 Uiso calc R 1 1 . .
    C C5 0.3742(6) 0.6641(7) 0.6432(5) 0.054(2) Uani d . 1 1 . .
    H H5A 0.4432 0.7031 0.6624 0.064 Uiso calc R 1 1 . .
    H H5B 0.3819 0.6295 0.5885 0.064 Uiso calc R 1 1 . .
    C C6 0.2832(5) 0.8286(5) 0.5938(4) 0.0360(16) Uani d . 1 1 . .
    C C7 1.0311(5) 0.2921(5) 1.1448(4) 0.0287(13) Uani d . 1 1 . .
    C C8 0.9244(4) 0.3595(5) 1.1414(4) 0.0292(14) Uani d . 1 1 . .
    H H8 0.9175 0.4005 1.0871 0.035 Uiso calc R 1 1 . .
    C C9 0.9305(5) 0.4355(5) 1.2162(4) 0.0360(15) Uani d . 1 1 . .
    H H9A 1.0044 0.4686 1.2246 0.043 Uiso calc R 1 1 . .
    H H9B 0.9243 0.3974 1.2696 0.043 Uiso calc R 1 1 . .
    C C10 0.8397(5) 0.5195(5) 1.2036(4) 0.0383(15) Uani d . 1 1 . .
    H H10A 0.7701 0.4908 1.1711 0.046 Uiso calc R 1 1 . .
    H H10B 0.8242 0.5416 1.2607 0.046 Uiso calc R 1 1 . .
    C C11 0.8748(5) 0.6123(5) 1.1547(5) 0.0391(16) Uani d . 1 1 . .
    H H11A 0.9466 0.6390 1.1850 0.047 Uiso calc R 1 1 . .
    H H11B 0.8850 0.5918 1.0959 0.047 Uiso calc R 1 1 . .
    C C12 0.7940(5) 0.7836(5) 1.1116(4) 0.0350(15) Uani d . 1 1 . .
    C C13 0.4773(5) 0.1676(5) 0.7897(4) 0.0327(14) Uani d . 1 1 . .
    C C14 0.5726(5) 0.0932(5) 0.7828(4) 0.0309(14) Uani d . 1 1 . .
    H H14 0.5749 0.0782 0.7207 0.037 Uiso calc R 1 1 . .
    C C15 0.5476(5) -0.0066(5) 0.8300(4) 0.0363(15) Uani d . 1 1 . .
    H H15A 0.5420 0.0098 0.8906 0.044 Uiso calc R 1 1 . .
    H H15B 0.4746 -0.0336 0.8024 0.044 Uiso calc R 1 1 . .
    C C16 0.6358(5) -0.0892(6) 0.8288(5) 0.0426(17) Uani d . 1 1 . .
    H H16A 0.7073 -0.0656 0.8618 0.051 Uiso calc R 1 1 . .
    H H16B 0.6468 -0.1015 0.7686 0.051 Uiso calc R 1 1 . .
    C C17 0.6010(5) -0.1888(5) 0.8680(5) 0.0414(16) Uani d . 1 1 . .
    H H17A 0.5829 -0.1753 0.9262 0.050 Uiso calc R 1 1 . .
    H H17B 0.5335 -0.2161 0.8317 0.050 Uiso calc R 1 1 . .
    C C18 0.6854(5) -0.3587(5) 0.9072(4) 0.0328(15) Uani d . 1 1 . .
    C C19 0.0012(5) 0.1880(5) 0.3325(4) 0.0293(14) Uani d . 1 1 . .
    C C20 0.1079(4) 0.1333(5) 0.3163(4) 0.0283(14) Uani d . 1 1 . .
    H H20 0.1057 0.1296 0.2524 0.034 Uiso calc R 1 1 . .
    C C21 0.1155(5) 0.0228(5) 0.3515(4) 0.0331(14) Uani d . 1 1 . .
    H H21A 0.0851 0.0204 0.4062 0.040 Uiso calc R 1 1 . .
    H H21B 0.1945 0.0018 0.3638 0.040 Uiso calc R 1 1 . .
    C C22 0.0497(5) -0.0528(5) 0.2857(4) 0.0392(15) Uani d . 1 1 . .
    H H22A -0.0261 -0.0256 0.2668 0.047 Uiso calc R 1 1 . .
    H H22B 0.0870 -0.0572 0.2343 0.047 Uiso calc R 1 1 . .
    C C23 0.0406(5) -0.1608(5) 0.3228(5) 0.0439(17) Uani d . 1 1 . .
    H H23A 0.0068 -0.1564 0.3759 0.053 Uiso calc R 1 1 . .
    H H23B -0.0091 -0.2025 0.2804 0.053 Uiso calc R 1 1 . .
    C C24 0.1617(5) -0.3054(5) 0.3774(4) 0.0347(16) Uani d . 1 1 . .
    N N1 0.3473(4) 0.3563(4) 0.6459(3) 0.0300(12) Uani d . 1 1 . .
    H H1A 0.2879 0.3883 0.6132 0.036 Uiso calc R 1 1 . .
    H H1B 0.3296 0.3443 0.6996 0.036 Uiso calc R 1 1 . .
    N N2 0.2789(4) 0.7344(4) 0.6281(4) 0.0413(14) Uani d . 1 1 . .
    H H2A 0.2156 0.7142 0.6423 0.050 Uiso calc R 1 1 . .
    N N3 0.3784(5) 0.8669(5) 0.5730(5) 0.064(2) Uani d . 1 1 . .
    H H3C 0.3790 0.9282 0.5508 0.077 Uiso calc R 1 1 . .
    H H3D 0.4396 0.8306 0.5817 0.077 Uiso calc R 1 1 . .
    N N4 0.1902(4) 0.8861(5) 0.5797(4) 0.0452(15) Uani d . 1 1 . .
    H H4E 0.1923 0.9472 0.5574 0.054 Uiso calc R 1 1 . .
    H H4F 0.1276 0.8625 0.5928 0.054 Uiso calc R 1 1 . .
    N N5 0.8283(4) 0.2870(4) 1.1305(3) 0.0307(12) Uani d . 1 1 . .
    H H5C 0.7654 0.3191 1.1030 0.037 Uiso calc R 1 1 . .
    H H5D 0.8150 0.2658 1.1836 0.037 Uiso calc R 1 1 . .
    N N6 0.7884(4) 0.6924(4) 1.1496(4) 0.0381(14) Uani d . 1 1 . .
    H H6 0.7292 0.6795 1.1731 0.046 Uiso calc R 1 1 . .
    N N7 0.7083(4) 0.8488(4) 1.1103(4) 0.0458(15) Uani d . 1 1 . .
    H H7A 0.7106 0.9089 1.0863 0.055 Uiso calc R 1 1 . .
    H H7B 0.6501 0.8310 1.1333 0.055 Uiso calc R 1 1 . .
    N N8 0.8835(4) 0.8100(5) 1.0764(4) 0.0498(16) Uani d . 1 1 . .
    H H8A 0.9394 0.7675 1.0781 0.060 Uiso calc R 1 1 . .
    H H8B 0.8861 0.8697 1.0518 0.060 Uiso calc R 1 1 . .
    N N9 0.6816(4) 0.1427(4) 0.8237(3) 0.0362(13) Uani d . 1 1 . .
    H H9C 0.7201 0.1634 0.7811 0.043 Uiso calc R 1 1 . .
    H H9D 0.7245 0.0957 0.8573 0.043 Uiso calc R 1 1 . .
    N N10 0.6912(4) -0.2646(4) 0.8742(4) 0.0408(14) Uani d . 1 1 . .
    H H10 0.7525 -0.2473 0.8552 0.049 Uiso calc R 1 1 . .
    N N11 0.5912(4) -0.3904(5) 0.9308(4) 0.0517(17) Uani d . 1 1 . .
    H H11C 0.5866 -0.4523 0.9510 0.062 Uiso calc R 1 1 . .
    H H11D 0.5336 -0.3495 0.9263 0.062 Uiso calc R 1 1 . .
    N N12 0.7755(4) -0.4191(4) 0.9132(4) 0.0466(15) Uani d . 1 1 . .
    H H12A 0.7730 -0.4813 0.9331 0.056 Uiso calc R 1 1 . .
    H H12B 0.8368 -0.3963 0.8972 0.056 Uiso calc R 1 1 . .
    N N13 0.2093(4) 0.1961(4) 0.3535(3) 0.0330(13) Uani d . 1 1 . .
    H H13A 0.2418 0.2219 0.3093 0.040 Uiso calc R 1 1 . .
    H H13B 0.2604 0.1549 0.3864 0.040 Uiso calc R 1 1 . .
    N N14 0.1512(4) -0.2119(4) 0.3432(3) 0.0337(13) Uani d . 1 1 . .
    H H14A 0.2108 -0.1799 0.3326 0.040 Uiso calc R 1 1 . .
    N N15 0.2627(4) -0.3505(5) 0.3923(4) 0.0483(16) Uani d . 1 1 . .
    H H15C 0.3212 -0.3184 0.3796 0.058 Uiso calc R 1 1 . .
    H H15D 0.2699 -0.4117 0.4147 0.058 Uiso calc R 1 1 . .
    N N16 0.0716(4) -0.3562(5) 0.3939(4) 0.0506(16) Uani d . 1 1 . .
    H H16E 0.0055 -0.3281 0.3823 0.061 Uiso calc R 1 1 . .
    H H16F 0.0790 -0.4175 0.4163 0.061 Uiso calc R 1 1 . .
    O O1 0.5368(3) 0.2637(3) 0.6296(3) 0.0353(10) Uani d . 1 1 . .
    O O2 0.6472(3) 0.3859(4) 0.6976(4) 0.0527(13) Uani d . 1 1 . .
    O O3 1.0198(3) 0.2071(3) 1.1024(3) 0.0332(10) Uani d . 1 1 . .
    O O4 1.1221(3) 0.3230(4) 1.1867(3) 0.0389(11) Uani d . 1 1 . .
    O O5 0.4957(3) 0.2445(4) 0.8428(3) 0.0406(11) Uani d . 1 1 . .
    O O6 0.3819(3) 0.1501(4) 0.7468(3) 0.0400(11) Uani d . 1 1 . .
    O O7 0.0126(3) 0.2638(3) 0.3875(3) 0.0335(10) Uani d . 1 1 . .
    O O8 -0.0918(3) 0.1595(4) 0.2951(3) 0.0400(11) Uani d . 1 1 . .
    Cl Cl1 0.19231(11) 0.17251(13) 0.56835(10) 0.0343(4) Uani d . 1 1 . .
    Cl Cl2 0.43100(13) 0.09564(13) 0.50464(12) 0.0419(4) Uani d . 1 1 . .
    Cl Cl3 0.91855(14) 0.03289(13) 0.98284(12) 0.0456(4) Uani d . 1 1 . .
    Cl Cl4 0.67991(12) 0.10661(13) 1.04626(12) 0.0381(4) Uani d . 1 1 . .
    Cl Cl5 0.60355(14) 0.37797(13) 0.99408(12) 0.0419(4) Uani d . 1 1 . .
    Cl Cl6 0.83827(11) 0.30953(14) 0.91470(11) 0.0384(4) Uani d . 1 1 . .
    Cl Cl7 0.34317(13) 0.38180(14) 0.42749(12) 0.0440(4) Uani d . 1 1 . .
    Cl Cl8 0.11091(14) 0.44053(13) 0.50966(12) 0.0435(4) Uani d . 1 1 . .
    Cu Cu1 0.37830(6) 0.22228(5) 0.58961(5) 0.03038(19) Uani d . 1 1 . .
    Cu Cu2 0.86295(6) 0.16497(6) 1.06027(5) 0.03005(18) Uani d . 1 1 . .
    Cu Cu3 0.65413(6) 0.26337(6) 0.89680(5) 0.0352(2) Uani d . 1 1 . .
    Cu Cu4 0.16845(6) 0.31178(6) 0.42699(5) 0.03190(19) Uani d . 1 1 . .
loop_
    _atom_site_aniso_label
    _atom_site_aniso_U_11
    _atom_site_aniso_U_22
    _atom_site_aniso_U_33
    _atom_site_aniso_U_12
    _atom_site_aniso_U_13
    _atom_site_aniso_U_23
    C1 0.029(3) 0.031(4) 0.034(4) -0.006(3) 0.005(3) -0.004(3)
    C2 0.029(3) 0.033(4) 0.026(3) -0.003(3) 0.003(2) -0.001(3)
    C3 0.032(3) 0.035(4) 0.033(4) 0.001(3) 0.004(3) -0.002(3)
    C4 0.041(4) 0.036(4) 0.045(4) 0.001(3) 0.020(3) -0.008(3)
    C5 0.041(4) 0.060(5) 0.066(5) 0.018(4) 0.026(4) 0.020(4)
    C6 0.035(3) 0.042(4) 0.033(4) 0.000(3) 0.012(3) 0.004(3)
    C7 0.027(3) 0.030(4) 0.029(3) -0.001(3) 0.004(2) 0.002(3)
    C8 0.027(3) 0.030(3) 0.031(3) 0.007(3) 0.005(2) 0.003(3)
    C9 0.044(4) 0.029(4) 0.033(4) 0.007(3) 0.003(3) -0.003(3)
    C10 0.044(4) 0.035(4) 0.036(4) 0.009(3) 0.009(3) 0.001(3)
    C11 0.034(3) 0.038(4) 0.047(4) 0.010(3) 0.010(3) -0.002(3)
    C12 0.036(3) 0.027(4) 0.042(4) -0.001(3) 0.005(3) -0.007(3)
    C13 0.030(3) 0.035(4) 0.035(4) -0.002(3) 0.008(3) 0.008(3)
    C14 0.029(3) 0.034(4) 0.030(3) -0.003(3) 0.004(2) -0.002(3)
    C15 0.031(3) 0.041(4) 0.036(4) -0.004(3) 0.004(3) 0.000(3)
    C16 0.038(4) 0.044(4) 0.047(4) 0.001(3) 0.010(3) 0.005(3)
    C17 0.036(3) 0.033(4) 0.056(5) 0.002(3) 0.010(3) 0.005(4)
    C18 0.027(3) 0.028(4) 0.042(4) 0.003(3) 0.003(3) -0.003(3)
    C19 0.030(3) 0.030(4) 0.026(3) 0.003(3) -0.001(3) 0.009(3)
    C20 0.024(3) 0.037(4) 0.023(3) -0.002(3) -0.001(2) 0.002(3)
    C21 0.029(3) 0.034(4) 0.034(4) 0.005(3) -0.002(2) 0.001(3)
    C22 0.042(4) 0.036(4) 0.036(4) 0.007(3) -0.008(3) -0.003(3)
    C23 0.032(3) 0.032(4) 0.066(5) 0.002(3) 0.002(3) -0.006(3)
    C24 0.031(3) 0.035(4) 0.040(4) -0.001(3) 0.013(3) 0.000(3)
    N1 0.020(2) 0.035(3) 0.034(3) 0.002(2) 0.002(2) -0.001(2)
    N2 0.032(3) 0.032(3) 0.064(4) 0.004(3) 0.022(3) 0.008(3)
    N3 0.047(4) 0.050(4) 0.099(6) 0.001(3) 0.025(4) 0.029(4)
    N4 0.043(3) 0.038(3) 0.056(4) 0.005(3) 0.014(3) 0.009(3)
    N5 0.023(2) 0.034(3) 0.034(3) 0.003(2) 0.002(2) -0.001(2)
    N6 0.032(3) 0.034(3) 0.053(4) 0.010(2) 0.020(2) 0.007(3)
    N7 0.039(3) 0.032(3) 0.068(4) 0.000(3) 0.013(3) 0.013(3)
    N8 0.035(3) 0.050(4) 0.067(4) 0.005(3) 0.019(3) 0.020(3)
    N9 0.024(2) 0.046(3) 0.039(3) 0.002(2) 0.006(2) 0.003(3)
    N10 0.035(3) 0.028(3) 0.062(4) 0.001(3) 0.015(3) 0.009(3)
    N11 0.035(3) 0.047(4) 0.075(5) 0.004(3) 0.014(3) 0.025(3)
    N12 0.042(3) 0.034(3) 0.065(4) 0.004(3) 0.012(3) 0.012(3)
    N13 0.027(2) 0.038(3) 0.034(3) -0.001(2) 0.003(2) 0.000(2)
    N14 0.031(3) 0.024(3) 0.047(3) -0.004(2) 0.010(2) 0.003(2)
    N15 0.038(3) 0.034(3) 0.074(4) 0.004(3) 0.013(3) 0.016(3)
    N16 0.036(3) 0.050(4) 0.067(4) 0.003(3) 0.012(3) 0.027(3)
    O1 0.0183(19) 0.029(2) 0.058(3) 0.0028(19) 0.0057(18) 0.004(2)
    O2 0.027(2) 0.052(3) 0.077(4) -0.001(2) 0.003(2) -0.021(3)
    O3 0.024(2) 0.032(3) 0.043(3) 0.0044(19) 0.0040(18) -0.004(2)
    O4 0.030(2) 0.043(3) 0.043(3) -0.002(2) 0.0033(19) -0.002(2)
    O5 0.028(2) 0.043(3) 0.049(3) 0.008(2) 0.0003(19) -0.006(2)
    O6 0.028(2) 0.056(3) 0.034(3) -0.001(2) 0.0004(18) 0.003(2)
    O7 0.0225(19) 0.040(3) 0.037(3) 0.0081(19) 0.0036(17) -0.004(2)
    O8 0.022(2) 0.045(3) 0.051(3) 0.000(2) -0.0017(19) -0.004(2)
    Cl1 0.0237(7) 0.0420(9) 0.0365(9) -0.0043(7) 0.0025(6) 0.0038(8)
    Cl2 0.0402(9) 0.0365(10) 0.0507(11) 0.0044(7) 0.0128(8) -0.0058(8)
    Cl3 0.0485(9) 0.0363(10) 0.0555(11) 0.0023(8) 0.0191(8) -0.0112(8)
    Cl4 0.0292(7) 0.0412(10) 0.0442(10) -0.0031(7) 0.0073(7) 0.0018(8)
    Cl5 0.0430(9) 0.0351(9) 0.0481(10) 0.0085(8) 0.0095(7) -0.0014(8)
    Cl6 0.0277(7) 0.0470(10) 0.0399(9) -0.0052(7) 0.0037(6) 0.0059(8)
    Cl7 0.0361(8) 0.0503(11) 0.0461(10) -0.0131(8) 0.0081(7) -0.0052(8)
    Cl8 0.0498(10) 0.0377(10) 0.0441(10) 0.0107(8) 0.0107(8) -0.0012(8)
    Cu1 0.0227(3) 0.0310(4) 0.0365(5) 0.0014(3) 0.0020(3) -0.0018(4)
    Cu2 0.0260(4) 0.0320(4) 0.0321(4) 0.0026(3) 0.0047(3) -0.0005(4)
    Cu3 0.0248(4) 0.0364(5) 0.0434(5) 0.0027(3) 0.0026(3) -0.0038(4)
    Cu4 0.0271(4) 0.0336(4) 0.0338(4) 0.0020(3) 0.0015(3) -0.0009(4)
_geom_special_details
;
 All s.u.'s (except the s.u. in the dihedral angle between two l.s. planes)
 are estimated using the full covariance matrix. The cell s.u.'s are taken
 into account individually in the estimation of s.u.'s in distances, angles
 and torsion angles; correlations between s.u.'s in cell parameters are only
 used when they are defined by crystal symmetry. An approximate (isotropic)
 treatment of cell s.u.'s is used for estimating s.u.'s involving l.s. planes.
;
loop_
    _geom_bond_atom_site_label_1
    _geom_bond_atom_site_label_2
    _geom_bond_site_symmetry_2
    _geom_bond_distance
    _geom_bond_publ_flag
    C1 O2 . 1.238(7) ?
    C1 O1 . 1.263(7) ?
    C1 C2 . 1.526(8) ?
    C2 N1 . 1.483(7) ?
    C2 C3 . 1.518(8) ?
    C2 H2 . 0.9800 ?
    C3 C4 . 1.515(8) ?
    C3 H3A . 0.9700 ?
    C3 H3B . 0.9700 ?
    C4 C5 . 1.506(10) ?
    C4 H4A . 0.9700 ?
    C4 H4B . 0.9700 ?
    C5 N2 . 1.443(8) ?
    C5 H5A . 0.9700 ?
    C5 H5B . 0.9700 ?
    C6 N4 . 1.323(8) ?
    C6 N3 . 1.323(8) ?
    C6 N2 . 1.328(8) ?
    C7 O4 . 1.236(7) ?
    C7 O3 . 1.270(7) ?
    C7 C8 . 1.535(8) ?
    C8 N5 . 1.468(7) ?
    C8 C9 . 1.504(8) ?
    C8 H8 . 0.9800 ?
    C9 C10 . 1.521(8) ?
    C9 H9A . 0.9700 ?
    C9 H9B . 0.9700 ?
    C10 C11 . 1.507(9) ?
    C10 H10A . 0.9700 ?
    C10 H10B . 0.9700 ?
    C11 N6 . 1.453(7) ?
    C11 H11A . 0.9700 ?
    C11 H11B . 0.9700 ?
    C12 N8 . 1.317(8) ?
    C12 N6 . 1.320(8) ?
    C12 N7 . 1.321(8) ?
    C13 O6 . 1.241(7) ?
    C13 O5 . 1.281(8) ?
    C13 C14 . 1.504(8) ?
    C14 N9 . 1.493(7) ?
    C14 C15 . 1.530(9) ?
    C14 H14 . 0.9800 ?
    C15 C16 . 1.498(9) ?
    C15 H15A . 0.9700 ?
    C15 H15B . 0.9700 ?
    C16 C17 . 1.506(9) ?
    C16 H16A . 0.9700 ?
    C16 H16B . 0.9700 ?
    C17 N10 . 1.444(8) ?
    C17 H17A . 0.9700 ?
    C17 H17B . 0.9700 ?
    C18 N11 . 1.301(8) ?
    C18 N12 . 1.319(8) ?
    C18 N10 . 1.320(8) ?
    C19 O8 . 1.221(7) ?
    C19 O7 . 1.285(7) ?
    C19 C20 . 1.511(8) ?
    C20 N13 . 1.491(7) ?
    C20 C21 . 1.521(9) ?
    C20 H20 . 0.9800 ?
    C21 C22 . 1.528(8) ?
    C21 H21A . 0.9700 ?
    C21 H21B . 0.9700 ?
    C22 C23 . 1.515(9) ?
    C22 H22A . 0.9700 ?
    C22 H22B . 0.9700 ?
    C23 N14 . 1.462(8) ?
    C23 H23A . 0.9700 ?
    C23 H23B . 0.9700 ?
    C24 N14 . 1.313(8) ?
    C24 N16 . 1.317(8) ?
    C24 N15 . 1.324(8) ?
    N1 Cu1 . 1.993(5) ?
    N1 H1A . 0.9000 ?
    N1 H1B . 0.9000 ?
    N2 H2A . 0.8600 ?
    N3 H3C . 0.8600 ?
    N3 H3D . 0.8600 ?
    N4 H4E . 0.8600 ?
    N4 H4F . 0.8600 ?
    N5 Cu2 . 1.988(5) ?
    N5 H5C . 0.9000 ?
    N5 H5D . 0.9000 ?
    N6 H6 . 0.8600 ?
    N7 H7A . 0.8600 ?
    N7 H7B . 0.8600 ?
    N8 H8A . 0.8600 ?
    N8 H8B . 0.8600 ?
    N9 Cu3 . 1.978(5) ?
    N9 H9C . 0.9000 ?
    N9 H9D . 0.9000 ?
    N10 H10 . 0.8600 ?
    N11 H11C . 0.8600 ?
    N11 H11D . 0.8600 ?
    N12 H12A . 0.8600 ?
    N12 H12B . 0.8600 ?
    N13 Cu4 . 1.978(5) ?
    N13 H13A . 0.9000 ?
    N13 H13B . 0.9000 ?
    N14 H14A . 0.8600 ?
    N15 H15C . 0.8600 ?
    N15 H15D . 0.8600 ?
    N16 H16E . 0.8600 ?
    N16 H16F . 0.8600 ?
    O1 Cu1 . 1.966(4) ?
    O3 Cu2 . 1.956(4) ?
    O5 Cu3 . 1.954(4) ?
    O7 Cu4 . 1.960(4) ?
    Cl1 Cu1 . 2.2823(15) ?
    Cl2 Cu1 . 2.2433(18) ?
    Cl3 Cu2 . 2.2383(17) ?
    Cl4 Cu2 . 2.2867(16) ?
    Cl5 Cu3 . 2.2532(18) ?
    Cl6 Cu3 . 2.2498(15) ?
    Cl7 Cu4 . 2.2704(16) ?
    Cl8 Cu4 . 2.2633(18) ?
loop_
    _geom_angle_atom_site_label_1
    _geom_angle_atom_site_label_2
    _geom_angle_atom_site_label_3
    _geom_angle_site_symmetry_1
    _geom_angle_site_symmetry_3
    _geom_angle
    _geom_angle_publ_flag
    O2 C1 O1 . . 123.8(6) ?
    O2 C1 C2 . . 120.3(6) ?
    O1 C1 C2 . . 115.9(5) ?
    N1 C2 C3 . . 113.8(4) ?
    N1 C2 C1 . . 107.8(5) ?
    C3 C2 C1 . . 114.3(5) ?
    N1 C2 H2 . . 106.8 ?
    C3 C2 H2 . . 106.8 ?
    C1 C2 H2 . . 106.8 ?
    C4 C3 C2 . . 114.9(5) ?
    C4 C3 H3A . . 108.6 ?
    C2 C3 H3A . . 108.6 ?
    C4 C3 H3B . . 108.6 ?
    C2 C3 H3B . . 108.6 ?
    H3A C3 H3B . . 107.5 ?
    C5 C4 C3 . . 112.5(5) ?
    C5 C4 H4A . . 109.1 ?
    C3 C4 H4A . . 109.1 ?
    C5 C4 H4B . . 109.1 ?
    C3 C4 H4B . . 109.1 ?
    H4A C4 H4B . . 107.8 ?
    N2 C5 C4 . . 111.2(5) ?
    N2 C5 H5A . . 109.4 ?
    C4 C5 H5A . . 109.4 ?
    N2 C5 H5B . . 109.4 ?
    C4 C5 H5B . . 109.4 ?
    H5A C5 H5B . . 108.0 ?
    N4 C6 N3 . . 118.8(6) ?
    N4 C6 N2 . . 119.4(6) ?
    N3 C6 N2 . . 121.8(6) ?
    O4 C7 O3 . . 123.9(6) ?
    O4 C7 C8 . . 119.3(6) ?
    O3 C7 C8 . . 116.8(5) ?
    N5 C8 C9 . . 116.2(5) ?
    N5 C8 C7 . . 105.8(5) ?
    C9 C8 C7 . . 113.9(5) ?
    N5 C8 H8 . . 106.8 ?
    C9 C8 H8 . . 106.8 ?
    C7 C8 H8 . . 106.8 ?
    C8 C9 C10 . . 114.8(5) ?
    C8 C9 H9A . . 108.6 ?
    C10 C9 H9A . . 108.6 ?
    C8 C9 H9B . . 108.6 ?
    C10 C9 H9B . . 108.6 ?
    H9A C9 H9B . . 107.5 ?
    C11 C10 C9 . . 112.2(5) ?
    C11 C10 H10A . . 109.2 ?
    C9 C10 H10A . . 109.2 ?
    C11 C10 H10B . . 109.2 ?
    C9 C10 H10B . . 109.2 ?
    H10A C10 H10B . . 107.9 ?
    N6 C11 C10 . . 109.8(5) ?
    N6 C11 H11A . . 109.7 ?
    C10 C11 H11A . . 109.7 ?
    N6 C11 H11B . . 109.7 ?
    C10 C11 H11B . . 109.7 ?
    H11A C11 H11B . . 108.2 ?
    N8 C12 N6 . . 121.0(6) ?
    N8 C12 N7 . . 120.5(6) ?
    N6 C12 N7 . . 118.5(6) ?
    O6 C13 O5 . . 121.9(6) ?
    O6 C13 C14 . . 119.1(6) ?
    O5 C13 C14 . . 118.9(5) ?
    N9 C14 C13 . . 108.4(5) ?
    N9 C14 C15 . . 112.4(5) ?
    C13 C14 C15 . . 107.1(5) ?
    N9 C14 H14 . . 109.6 ?
    C13 C14 H14 . . 109.6 ?
    C15 C14 H14 . . 109.6 ?
    C16 C15 C14 . . 113.5(5) ?
    C16 C15 H15A . . 108.9 ?
    C14 C15 H15A . . 108.9 ?
    C16 C15 H15B . . 108.9 ?
    C14 C15 H15B . . 108.9 ?
    H15A C15 H15B . . 107.7 ?
    C15 C16 C17 . . 111.1(5) ?
    C15 C16 H16A . . 109.4 ?
    C17 C16 H16A . . 109.4 ?
    C15 C16 H16B . . 109.4 ?
    C17 C16 H16B . . 109.4 ?
    H16A C16 H16B . . 108.0 ?
    N10 C17 C16 . . 110.6(5) ?
    N10 C17 H17A . . 109.5 ?
    C16 C17 H17A . . 109.5 ?
    N10 C17 H17B . . 109.5 ?
    C16 C17 H17B . . 109.5 ?
    H17A C17 H17B . . 108.1 ?
    N11 C18 N12 . . 121.8(6) ?
    N11 C18 N10 . . 119.8(6) ?
    N12 C18 N10 . . 118.4(6) ?
    O8 C19 O7 . . 122.1(5) ?
    O8 C19 C20 . . 120.5(6) ?
    O7 C19 C20 . . 117.4(5) ?
    N13 C20 C19 . . 109.7(5) ?
    N13 C20 C21 . . 111.9(5) ?
    C19 C20 C21 . . 112.4(5) ?
    N13 C20 H20 . . 107.6 ?
    C19 C20 H20 . . 107.6 ?
    C21 C20 H20 . . 107.6 ?
    C20 C21 C22 . . 111.4(5) ?
    C20 C21 H21A . . 109.3 ?
    C22 C21 H21A . . 109.3 ?
    C20 C21 H21B . . 109.3 ?
    C22 C21 H21B . . 109.3 ?
    H21A C21 H21B . . 108.0 ?
    C23 C22 C21 . . 113.4(5) ?
    C23 C22 H22A . . 108.9 ?
    C21 C22 H22A . . 108.9 ?
    C23 C22 H22B . . 108.9 ?
    C21 C22 H22B . . 108.9 ?
    H22A C22 H22B . . 107.7 ?
    N14 C23 C22 . . 112.1(5) ?
    N14 C23 H23A . . 109.2 ?
    C22 C23 H23A . . 109.2 ?
    N14 C23 H23B . . 109.2 ?
    C22 C23 H23B . . 109.2 ?
    H23A C23 H23B . . 107.9 ?
    N14 C24 N16 . . 120.4(6) ?
    N14 C24 N15 . . 119.8(6) ?
    N16 C24 N15 . . 119.8(6) ?
    C2 N1 Cu1 . . 109.6(3) ?
    C2 N1 H1A . . 109.8 ?
    Cu1 N1 H1A . . 109.8 ?
    C2 N1 H1B . . 109.8 ?
    Cu1 N1 H1B . . 109.8 ?
    H1A N1 H1B . . 108.2 ?
    C6 N2 C5 . . 123.9(6) ?
    C6 N2 H2A . . 118.1 ?
    C5 N2 H2A . . 118.1 ?
    C6 N3 H3C . . 120.0 ?
    C6 N3 H3D . . 120.0 ?
    H3C N3 H3D . . 120.0 ?
    C6 N4 H4E . . 120.0 ?
    C6 N4 H4F . . 120.0 ?
    H4E N4 H4F . . 120.0 ?
    C8 N5 Cu2 . . 109.7(3) ?
    C8 N5 H5C . . 109.7 ?
    Cu2 N5 H5C . . 109.7 ?
    C8 N5 H5D . . 109.7 ?
    Cu2 N5 H5D . . 109.7 ?
    H5C N5 H5D . . 108.2 ?
    C12 N6 C11 . . 124.8(5) ?
    C12 N6 H6 . . 117.6 ?
    C11 N6 H6 . . 117.6 ?
    C12 N7 H7A . . 120.0 ?
    C12 N7 H7B . . 120.0 ?
    H7A N7 H7B . . 120.0 ?
    C12 N8 H8A . . 120.0 ?
    C12 N8 H8B . . 120.0 ?
    H8A N8 H8B . . 120.0 ?
    C14 N9 Cu3 . . 111.3(3) ?
    C14 N9 H9C . . 109.4 ?
    Cu3 N9 H9C . . 109.4 ?
    C14 N9 H9D . . 109.4 ?
    Cu3 N9 H9D . . 109.4 ?
    H9C N9 H9D . . 108.0 ?
    C18 N10 C17 . . 124.1(5) ?
    C18 N10 H10 . . 117.9 ?
    C17 N10 H10 . . 117.9 ?
    C18 N11 H11C . . 120.0 ?
    C18 N11 H11D . . 120.0 ?
    H11C N11 H11D . . 120.0 ?
    C18 N12 H12A . . 120.0 ?
    C18 N12 H12B . . 120.0 ?
    H12A N12 H12B . . 120.0 ?
    C20 N13 Cu4 . . 111.7(3) ?
    C20 N13 H13A . . 109.3 ?
    Cu4 N13 H13A . . 109.3 ?
    C20 N13 H13B . . 109.3 ?
    Cu4 N13 H13B . . 109.3 ?
    H13A N13 H13B . . 107.9 ?
    C24 N14 C23 . . 121.6(5) ?
    C24 N14 H14A . . 119.2 ?
    C23 N14 H14A . . 119.2 ?
    C24 N15 H15C . . 120.0 ?
    C24 N15 H15D . . 120.0 ?
    H15C N15 H15D . . 120.0 ?
    C24 N16 H16E . . 120.0 ?
    C24 N16 H16F . . 120.0 ?
    H16E N16 H16F . . 120.0 ?
    C1 O1 Cu1 . . 117.0(4) ?
    C7 O3 Cu2 . . 115.2(4) ?
    C13 O5 Cu3 . . 115.0(4) ?
    C19 O7 Cu4 . . 116.0(3) ?
    O1 Cu1 N1 . . 82.28(18) ?
    O1 Cu1 Cl2 . . 91.94(13) ?
    N1 Cu1 Cl2 . . 166.55(15) ?
    O1 Cu1 Cl1 . . 170.14(14) ?
    N1 Cu1 Cl1 . . 93.52(13) ?
    Cl2 Cu1 Cl1 . . 93.99(6) ?
    O3 Cu2 N5 . . 82.67(18) ?
    O3 Cu2 Cl3 . . 92.15(13) ?
    N5 Cu2 Cl3 . . 174.72(14) ?
    O3 Cu2 Cl4 . . 166.08(14) ?
    N5 Cu2 Cl4 . . 91.82(14) ?
    Cl3 Cu2 Cl4 . . 93.46(7) ?
    O5 Cu3 N9 . . 84.12(19) ?
    O5 Cu3 Cl6 . . 160.68(15) ?
    N9 Cu3 Cl6 . . 91.69(14) ?
    O5 Cu3 Cl5 . . 91.14(14) ?
    N9 Cu3 Cl5 . . 168.54(16) ?
    Cl6 Cu3 Cl5 . . 96.10(7) ?
    O7 Cu4 N13 . . 83.92(18) ?
    O7 Cu4 Cl8 . . 92.69(13) ?
    N13 Cu4 Cl8 . . 176.58(14) ?
    O7 Cu4 Cl7 . . 161.90(13) ?
    N13 Cu4 Cl7 . . 89.44(14) ?
    Cl8 Cu4 Cl7 . . 93.93(7) ?
loop_
    _geom_torsion_atom_site_label_1
    _geom_torsion_atom_site_label_2
    _geom_torsion_atom_site_label_3
    _geom_torsion_atom_site_label_4
    _geom_torsion_site_symmetry_1
    _geom_torsion_site_symmetry_2
    _geom_torsion_site_symmetry_3
    _geom_torsion_site_symmetry_4
    _geom_torsion
    _geom_torsion_publ_flag
    O2 C1 C2 N1 . . . . -155.8(6) ?
    O1 C1 C2 N1 . . . . 25.0(7) ?
    O2 C1 C2 C3 . . . . -28.3(8) ?
    O1 C1 C2 C3 . . . . 152.5(6) ?
    N1 C2 C3 C4 . . . . -63.0(7) ?
    C1 C2 C3 C4 . . . . 172.6(5) ?
    C2 C3 C4 C5 . . . . -76.2(7) ?
    C3 C4 C5 N2 . . . . 176.8(6) ?
    O4 C7 C8 N5 . . . . -151.3(5) ?
    O3 C7 C8 N5 . . . . 29.7(7) ?
    O4 C7 C8 C9 . . . . -22.5(8) ?
    O3 C7 C8 C9 . . . . 158.5(5) ?
    N5 C8 C9 C10 . . . . -70.3(7) ?
    C7 C8 C9 C10 . . . . 166.4(5) ?
    C8 C9 C10 C11 . . . . -87.2(7) ?
    C9 C10 C11 N6 . . . . -176.3(5) ?
    O6 C13 C14 N9 . . . . 167.7(5) ?
    O5 C13 C14 N9 . . . . -15.5(8) ?
    O6 C13 C14 C15 . . . . -70.8(7) ?
    O5 C13 C14 C15 . . . . 106.1(6) ?
    N9 C14 C15 C16 . . . . -61.0(7) ?
    C13 C14 C15 C16 . . . . 180.0(5) ?
    C14 C15 C16 C17 . . . . -174.3(6) ?
    C15 C16 C17 N10 . . . . -174.5(6) ?
    O8 C19 C20 N13 . . . . 167.8(5) ?
    O7 C19 C20 N13 . . . . -13.1(7) ?
    O8 C19 C20 C21 . . . . -67.2(7) ?
    O7 C19 C20 C21 . . . . 112.0(6) ?
    N13 C20 C21 C22 . . . . -152.0(5) ?
    C19 C20 C21 C22 . . . . 84.1(6) ?
    C20 C21 C22 C23 . . . . -171.7(5) ?
    C21 C22 C23 N14 . . . . -65.3(7) ?
    C3 C2 N1 Cu1 . . . . -156.7(4) ?
    C1 C2 N1 Cu1 . . . . -28.9(5) ?
    N4 C6 N2 C5 . . . . 177.7(7) ?
    N3 C6 N2 C5 . . . . -2.3(11) ?
    C4 C5 N2 C6 . . . . 158.3(7) ?
    C9 C8 N5 Cu2 . . . . -159.9(4) ?
    C7 C8 N5 Cu2 . . . . -32.4(5) ?
    N8 C12 N6 C11 . . . . -1.9(11) ?
    N7 C12 N6 C11 . . . . 178.8(6) ?
    C10 C11 N6 C12 . . . . 179.5(6) ?
    C13 C14 N9 Cu3 . . . . 15.5(6) ?
    C15 C14 N9 Cu3 . . . . -102.7(5) ?
    N11 C18 N10 C17 . . . . 4.9(11) ?
    N12 C18 N10 C17 . . . . -176.8(6) ?
    C16 C17 N10 C18 . . . . 179.0(7) ?
    C19 C20 N13 Cu4 . . . . 10.0(6) ?
    C21 C20 N13 Cu4 . . . . -115.4(5) ?
    N16 C24 N14 C23 . . . . 0.3(10) ?
    N15 C24 N14 C23 . . . . 177.8(6) ?
    C22 C23 N14 C24 . . . . 178.8(6) ?
    O2 C1 O1 Cu1 . . . . 172.4(5) ?
    C2 C1 O1 Cu1 . . . . -8.4(7) ?
    O4 C7 O3 Cu2 . . . . 169.3(5) ?
    C8 C7 O3 Cu2 . . . . -11.8(7) ?
    O6 C13 O5 Cu3 . . . . -175.7(4) ?
    C14 C13 O5 Cu3 . . . . 7.6(7) ?
    O8 C19 O7 Cu4 . . . . -171.0(5) ?
    C20 C19 O7 Cu4 . . . . 9.8(7) ?
    C1 O1 Cu1 N1 . . . . -7.2(5) ?
    C1 O1 Cu1 Cl2 . . . . 160.6(4) ?
    C2 N1 Cu1 O1 . . . . 20.6(4) ?
    C2 N1 Cu1 Cl2 . . . . -44.5(9) ?
    C2 N1 Cu1 Cl1 . . . . -168.3(4) ?
    C7 O3 Cu2 N5 . . . . -6.4(4) ?
    C7 O3 Cu2 Cl3 . . . . 172.6(4) ?
    C7 O3 Cu2 Cl4 . . . . -73.7(7) ?
    C8 N5 Cu2 O3 . . . . 23.0(4) ?
    C8 N5 Cu2 Cl4 . . . . -169.9(4) ?
    C13 O5 Cu3 N9 . . . . 1.7(4) ?
    C13 O5 Cu3 Cl6 . . . . 80.0(6) ?
    C13 O5 Cu3 Cl5 . . . . -167.8(4) ?
    C14 N9 Cu3 O5 . . . . -10.2(4) ?
    C14 N9 Cu3 Cl6 . . . . -171.3(4) ?
    C14 N9 Cu3 Cl5 . . . . 55.8(10) ?
    C19 O7 Cu4 N13 . . . . -2.9(4) ?
    C19 O7 Cu4 Cl8 . . . . 177.6(4) ?
    C19 O7 Cu4 Cl7 . . . . 66.2(6) ?
    C20 N13 Cu4 O7 . . . . -4.6(4) ?
    C20 N13 Cu4 Cl7 . . . . -167.7(4) ?
loop_
    _geom_hbond_atom_site_label_D
    _geom_hbond_atom_site_label_H
    _geom_hbond_atom_site_label_A
    _geom_hbond_site_symmetry_A
    _geom_hbond_distance_DH
    _geom_hbond_distance_HA
    _geom_hbond_distance_DA
    _geom_hbond_angle_DHA
    _geom_hbond_publ_flag
    C9 H9A O4 . 0.97 2.47 2.805(7) 100 y
    C22 H22A O8 . 0.97 2.57 3.229(8) 125 y
    N13 H13B Cl2 . 0.90 2.62 3.478(5) 161 y
    N1 H1A Cl8 . 0.90 2.52 3.409(5) 168 y
    N5 H5C Cl5 . 0.90 2.46 3.341(5) 165 y
    N2 H2A O8 2_556 0.86 2.02 2.857(6) 166 y
    N4 H4F O7 2_556 0.86 2.16 2.998(7) 164 y
    N10 H10 O4 2_747 0.86 1.95 2.791(7) 167 y
    N12 H12B O3 2_747 0.86 2.17 2.975(6) 156 y
    N15 H15C O1 2_646 0.86 2.02 2.873(6) 171 y
    N14 H14A O2 2_646 0.86 2.01 2.873(6) 176 y
    N6 H6 O6 2_657 0.86 1.99 2.831(6) 167 y
    N7 H7B O5 2_657 0.86 2.15 2.969(7) 160 y
    C20 H20 O3 1_454 0.98 2.57 3.426(7) 145 y
    N3 H3C Cl2 1_565 0.86 2.38 3.224(7) 165 y
    N7 H7A Cl4 1_565 0.86 2.63 3.465(6) 164 y
    N8 H8B Cl3 1_565 0.86 2.41 3.269(6) 173 y
    N11 H11C Cl5 1_545 0.86 2.28 3.134(6) 170 y
    N12 H12A Cl6 1_545 0.86 2.83 3.574(6) 146 y
    N16 H16F Cl8 1_545 0.86 2.32 3.159(6) 166 y
    N11 H11D Cl4 2_647 0.86 2.71 3.310(5) 128 y
    C17 H17A Cl5 2_647 0.97 2.79 3.588(6) 140 y
    C23 H23A Cl8 2_546 0.97 2.73 3.624(7) 154 y
    N16 H16E Cl1 2_546 0.86 2.59 3.314(5) 142 y
    N8 H8A Cl6 2_757 0.86 2.69 3.300(5) 130 y
    N3 H3D Cl7 2_656 0.86 2.70 3.329(6) 131 y
    N5 H5D O8 1_656 0.90 2.33 3.041(7) 136 y
    C9 H9B O7 1_656 0.97 2.60 3.460(7) 148 y
    N13 H13A O4 1_454 0.90 2.54 3.081(7) 120 y
_iucr_refine_instructions_details
;
TITL I in P2(1)
CELL  0.71073  11.9315  12.8805  15.3949   90.000   99.271   90.000
ZERR     2.00   0.0008   0.0010   0.0013    0.000    0.004    0.000
LATT  -1
SYMM  - X, 1/2 + Y, - Z
SFAC  C    H    N    O    CL   CU
UNIT  48   112  32   16   16   8
MERG   2
OMIT     0   0   7
FMAP   2
PLAN   20
SIZE     0.16   0.18   0.20
ACTA
BOND   $H
CONF
HTAB C9 O4
HTAB C22 O8
HTAB N13 CL2
HTAB N1 CL8
HTAB N5 CL5
EQIV $1 -x, y+1/2, -z+1
HTAB N2 O8_$1
HTAB N4 O7_$1
EQIV $2 -x+2, y-1/2, -z+2
HTAB N10 O4_$2
HTAB N12 O3_$2
EQIV $3 -x+1, y-1/2, -z+1
HTAB N15 O1_$3
HTAB N14 O2_$3
EQIV $4 -x+1, y+1/2, -z+2
HTAB N6 O6_$4
HTAB N7 O5_$4
HTAB C20 O3_$5
EQIV $5 -1+x,y,-1+z
HTAB N3 CL2_$6
HTAB N7 CL4_$6
HTAB N8 CL3_$6
EQIV $6  x,1+y,z
HTAB N11 CL5_$7
HTAB N12 CL6_$7
HTAB N16 CL8_$7
EQIV $7 x,-1+y,z
HTAB N11 CL4_$8
HTAB C17 CL5_$8
EQIV $8 1-x,-1/2+y,2-z
HTAB C23 CL8_$9
HTAB N16 CL1_$9
EQIV $9 -x,-1/2+y,1-z
HTAB N8 CL6_$10
EQIV $10 2-x,1/2+y,2-z
HTAB N3 CL7_$11
EQIV $11 1-x,1/2+y,1-z
HTAB N5 O8_$12
HTAB C9 O7_$12
EQIV $12 1+x,y,1+z
HTAB N13 O4_$13
EQIV $13 -1+x,y,-1+z
L.S.   4
TEMP    22.00
WGHT    0.043900
FVAR       0.28966
C1    1    0.553373    0.353538    0.661909    11.00000    0.02935    0.03091 =
         0.03393   -0.00423    0.00547   -0.00588
C2    1    0.449163    0.423747    0.653630    11.00000    0.02889    0.03282 =
         0.02581   -0.00149    0.00318   -0.00329
AFIX  13
H2    2    0.444874    0.460957    0.597667    11.00000   -1.20000
AFIX   0
C3    1    0.454611    0.505453    0.725272    11.00000    0.03249    0.03496 =
         0.03344   -0.00222    0.00353    0.00112
AFIX  23
H3A   2    0.453994    0.470704    0.781092    11.00000   -1.20000
H3B   2    0.526231    0.542181    0.729256    11.00000   -1.20000
AFIX   0
C4    1    0.359068    0.584142    0.711686    11.00000    0.04139    0.03563 =
         0.04478   -0.00814    0.01953    0.00148
AFIX  23
H4A   2    0.287622    0.548199    0.693875    11.00000   -1.20000
H4B   2    0.355376    0.618903    0.767047    11.00000   -1.20000
AFIX   0
C5    1    0.374157    0.664096    0.643174    11.00000    0.04117    0.05992 =
         0.06570    0.01968    0.02593    0.01771
AFIX  23
H5A   2    0.443211    0.703135    0.662436    11.00000   -1.20000
H5B   2    0.381862    0.629456    0.588501    11.00000   -1.20000
AFIX   0
C6    1    0.283233    0.828616    0.593771    11.00000    0.03495    0.04216 =
         0.03306    0.00391    0.01166    0.00016
C7    1    1.031119    0.292073    1.144803    11.00000    0.02652    0.03029 =
         0.02919    0.00175    0.00396   -0.00077
C8    1    0.924392    0.359517    1.141378    11.00000    0.02656    0.03020 =
         0.03096    0.00322    0.00546    0.00712
AFIX  13
H8    2    0.917516    0.400492    1.087140    11.00000   -1.20000
AFIX   0
C9    1    0.930472    0.435513    1.216205    11.00000    0.04393    0.02936 =
         0.03349   -0.00316    0.00299    0.00704
AFIX  23
H9A   2    1.004438    0.468641    1.224572    11.00000   -1.20000
H9B   2    0.924316    0.397408    1.269579    11.00000   -1.20000
AFIX   0
C10   1    0.839653    0.519453    1.203562    11.00000    0.04436    0.03537 =
         0.03602    0.00122    0.00891    0.00868
AFIX  23
H10A  2    0.770107    0.490819    1.171084    11.00000   -1.20000
H10B  2    0.824184    0.541558    1.260690    11.00000   -1.20000
AFIX   0
C11   1    0.874839    0.612261    1.154734    11.00000    0.03411    0.03790 =
         0.04653   -0.00181    0.00998    0.00957
AFIX  23
H11A  2    0.946592    0.639042    1.185040    11.00000   -1.20000
H11B  2    0.885023    0.591801    1.095870    11.00000   -1.20000
AFIX   0
C12   1    0.794004    0.783642    1.111560    11.00000    0.03574    0.02718 =
         0.04176   -0.00655    0.00493   -0.00085
C13   1    0.477256    0.167607    0.789679    11.00000    0.02956    0.03477 =
         0.03489    0.00798    0.00829   -0.00168
C14   1    0.572560    0.093207    0.782784    11.00000    0.02876    0.03385 =
         0.02959   -0.00151    0.00360   -0.00324
AFIX  13
H14   2    0.574915    0.078178    0.720701    11.00000   -1.20000
AFIX   0
C15   1    0.547553   -0.006615    0.829965    11.00000    0.03134    0.04076 =
         0.03630   -0.00026    0.00409   -0.00387
AFIX  23
H15A  2    0.542015    0.009755    0.890629    11.00000   -1.20000
H15B  2    0.474551   -0.033601    0.802355    11.00000   -1.20000
AFIX   0
C16   1    0.635751   -0.089153    0.828751    11.00000    0.03806    0.04398 =
         0.04682    0.00472    0.00989    0.00069
AFIX  23
H16A  2    0.707339   -0.065584    0.861829    11.00000   -1.20000
H16B  2    0.646794   -0.101520    0.768554    11.00000   -1.20000
AFIX   0
C17   1    0.600991   -0.188847    0.868034    11.00000    0.03598    0.03329 =
         0.05584    0.00523    0.00972    0.00213
AFIX  23
H17A  2    0.582933   -0.175324    0.926205    11.00000   -1.20000
H17B  2    0.533453   -0.216133    0.831672    11.00000   -1.20000
AFIX   0
C18   1    0.685380   -0.358697    0.907230    11.00000    0.02704    0.02829 =
         0.04219   -0.00288    0.00284    0.00296
C19   1    0.001209    0.187993    0.332513    11.00000    0.03044    0.02992 =
         0.02581    0.00873   -0.00094    0.00321
C20   1    0.107937    0.133337    0.316267    11.00000    0.02375    0.03651 =
         0.02300    0.00243   -0.00124   -0.00162
AFIX  13
H20   2    0.105728    0.129577    0.252434    11.00000   -1.20000
AFIX   0
C21   1    0.115511    0.022815    0.351501    11.00000    0.02915    0.03415 =
         0.03379    0.00120   -0.00158    0.00462
AFIX  23
H21A  2    0.085112    0.020368    0.406230    11.00000   -1.20000
H21B  2    0.194544    0.001791    0.363834    11.00000   -1.20000
AFIX   0
C22   1    0.049745   -0.052778    0.285712    11.00000    0.04175    0.03556 =
         0.03568   -0.00299   -0.00771    0.00656
AFIX  23
H22A  2   -0.026093   -0.025633    0.266801    11.00000   -1.20000
H22B  2    0.087040   -0.057175    0.234310    11.00000   -1.20000
AFIX   0
C23   1    0.040601   -0.160836    0.322768    11.00000    0.03216    0.03175 =
         0.06592   -0.00575    0.00204    0.00192
AFIX  23
H23A  2    0.006778   -0.156420    0.375878    11.00000   -1.20000
H23B  2   -0.009098   -0.202517    0.280387    11.00000   -1.20000
AFIX   0
C24   1    0.161684   -0.305423    0.377407    11.00000    0.03142    0.03528 =
         0.03973   -0.00048    0.01280   -0.00112
N1    3    0.347290    0.356319    0.645882    11.00000    0.02036    0.03461 =
         0.03433   -0.00088    0.00210    0.00156
AFIX  23
H1A   2    0.287918    0.388303    0.613187    11.00000   -1.20000
H1B   2    0.329560    0.344276    0.699634    11.00000   -1.20000
AFIX   0
N2    3    0.278891    0.734428    0.628141    11.00000    0.03222    0.03180 =
         0.06436    0.00761    0.02159    0.00405
AFIX  43
H2A   2    0.215553    0.714155    0.642274    11.00000   -1.20000
AFIX   0
N3    3    0.378392    0.866925    0.573024    11.00000    0.04711    0.05034 =
         0.09937    0.02853    0.02452    0.00097
AFIX  93
H3C   2    0.378973    0.928153    0.550822    11.00000   -1.20000
H3D   2    0.439647    0.830591    0.581745    11.00000   -1.20000
AFIX   0
N4    3    0.190201    0.886141    0.579680    11.00000    0.04285    0.03818 =
         0.05639    0.00946    0.01365    0.00496
AFIX  93
H4E   2    0.192305    0.947213    0.557424    11.00000   -1.20000
H4F   2    0.127628    0.862459    0.592776    11.00000   -1.20000
AFIX   0
N5    3    0.828255    0.286963    1.130508    11.00000    0.02287    0.03418 =
         0.03399   -0.00094    0.00156    0.00300
AFIX  23
H5C   2    0.765434    0.319058    1.102977    11.00000   -1.20000
H5D   2    0.815020    0.265807    1.183645    11.00000   -1.20000
AFIX   0
N6    3    0.788386    0.692408    1.149632    11.00000    0.03215    0.03417 =
         0.05253    0.00707    0.02017    0.00958
AFIX  43
H6    2    0.729211    0.679461    1.173139    11.00000   -1.20000
AFIX   0
N7    3    0.708262    0.848764    1.110257    11.00000    0.03868    0.03232 =
         0.06771    0.01327    0.01274   -0.00021
AFIX  93
H7A   2    0.710602    0.908893    1.086332    11.00000   -1.20000
H7B   2    0.650084    0.831043    1.133333    11.00000   -1.20000
AFIX   0
N8    3    0.883524    0.810008    1.076401    11.00000    0.03549    0.04998 =
         0.06744    0.02019    0.01931    0.00507
AFIX  93
H8A   2    0.939420    0.767510    1.078054    11.00000   -1.20000
H8B   2    0.886069    0.869717    1.051796    11.00000   -1.20000
AFIX   0
N9    3    0.681564    0.142665    0.823672    11.00000    0.02439    0.04554 =
         0.03893    0.00296    0.00579    0.00220
AFIX  23
H9C   2    0.720064    0.163447    0.781065    11.00000   -1.20000
H9D   2    0.724465    0.095723    0.857284    11.00000   -1.20000
AFIX   0
N10   3    0.691173   -0.264609    0.874242    11.00000    0.03515    0.02810 =
         0.06159    0.00916    0.01494    0.00117
AFIX  43
H10   2    0.752513   -0.247336    0.855249    11.00000   -1.20000
AFIX   0
N11   3    0.591192   -0.390412    0.930829    11.00000    0.03477    0.04746 =
         0.07459    0.02454    0.01378    0.00410
AFIX  93
H11C  2    0.586563   -0.452275    0.950964    11.00000   -1.20000
H11D  2    0.533574   -0.349508    0.926289    11.00000   -1.20000
AFIX   0
N12   3    0.775521   -0.419106    0.913205    11.00000    0.04179    0.03383 =
         0.06534    0.01152    0.01180    0.00403
AFIX  93
H12A  2    0.773043   -0.481298    0.933133    11.00000   -1.20000
H12B  2    0.836788   -0.396314    0.897174    11.00000   -1.20000
AFIX   0
N13   3    0.209316    0.196113    0.353538    11.00000    0.02695    0.03769 =
         0.03362   -0.00003    0.00293   -0.00094
AFIX  23
H13A  2    0.241771    0.221928    0.309270    11.00000   -1.20000
H13B  2    0.260413    0.154882    0.386377    11.00000   -1.20000
AFIX   0
N14   3    0.151191   -0.211871    0.343203    11.00000    0.03087    0.02446 =
         0.04708    0.00339    0.00997   -0.00370
AFIX  43
H14A  2    0.210760   -0.179850    0.332565    11.00000   -1.20000
AFIX   0
N15   3    0.262732   -0.350458    0.392293    11.00000    0.03783    0.03423 =
         0.07412    0.01576    0.01263    0.00432
AFIX  93
H15C  2    0.321217   -0.318431    0.379562    11.00000   -1.20000
H15D  2    0.269872   -0.411732    0.414692    11.00000   -1.20000
AFIX   0
N16   3    0.071649   -0.356216    0.393932    11.00000    0.03645    0.04972 =
         0.06693    0.02666    0.01180    0.00260
AFIX  93
H16E  2    0.005545   -0.328118    0.382313    11.00000   -1.20000
H16F  2    0.078965   -0.417479    0.416340    11.00000   -1.20000
AFIX   0
O1    4    0.536814    0.263671    0.629592    11.00000    0.01829    0.02927 =
         0.05821    0.00377    0.00570    0.00278
O2    4    0.647239    0.385918    0.697619    11.00000    0.02729    0.05219 =
         0.07691   -0.02137    0.00312   -0.00132
O3    4    1.019803    0.207110    1.102390    11.00000    0.02373    0.03233 =
         0.04306   -0.00429    0.00397    0.00445
O4    4    1.122105    0.323013    1.186664    11.00000    0.03009    0.04253 =
         0.04307   -0.00249    0.00326   -0.00158
O5    4    0.495685    0.244543    0.842769    11.00000    0.02793    0.04308 =
         0.04876   -0.00552    0.00027    0.00819
O6    4    0.381896    0.150140    0.746769    11.00000    0.02839    0.05616 =
         0.03384    0.00270    0.00042   -0.00094
O7    4    0.012642    0.263850    0.387468    11.00000    0.02249    0.04026 =
         0.03747   -0.00357    0.00364    0.00813
O8    4   -0.091781    0.159480    0.295123    11.00000    0.02167    0.04467 =
         0.05127   -0.00360   -0.00173    0.00014
CL1   5    0.192311    0.172506    0.568347    11.00000    0.02365    0.04201 =
         0.03647    0.00378    0.00250   -0.00427
CL2   5    0.431000    0.095636    0.504643    11.00000    0.04024    0.03652 =
         0.05068   -0.00582    0.01279    0.00443
CL3   5    0.918551    0.032895    0.982839    11.00000    0.04849    0.03629 =
         0.05553   -0.01125    0.01906    0.00228
CL4   5    0.679915    0.106611    1.046264    11.00000    0.02923    0.04119 =
         0.04424    0.00178    0.00733   -0.00308
CL5   5    0.603552    0.377973    0.994080    11.00000    0.04303    0.03515 =
         0.04813   -0.00144    0.00954    0.00848
CL6   5    0.838273    0.309530    0.914698    11.00000    0.02771    0.04697 =
         0.03990    0.00595    0.00366   -0.00517
CL7   5    0.343175    0.381798    0.427489    11.00000    0.03612    0.05030 =
         0.04613   -0.00522    0.00806   -0.01314
CL8   5    0.110909    0.440526    0.509664    11.00000    0.04981    0.03767 =
         0.04411   -0.00119    0.01072    0.01069
CU1   6    0.378302    0.222281    0.589610    11.00000    0.02274    0.03101 =
         0.03648   -0.00180    0.00203    0.00138
CU2   6    0.862948    0.164975    1.060269    11.00000    0.02599    0.03205 =
         0.03213   -0.00051    0.00470    0.00263
CU3   6    0.654130    0.263371    0.896804    11.00000    0.02477    0.03645 =
         0.04341   -0.00376    0.00263    0.00272
CU4   6    0.168446    0.311782    0.426993    11.00000    0.02713    0.03361 =
         0.03382   -0.00087    0.00149    0.00196
HKLF 4
REM  I in P2(1)
REM R1 =  0.0470 for   6378 Fo > 4sig(Fo)  and  0.0703 for all   8443 data
REM    541 parameters refined using      1 restraints
END
WGHT      0.0438      0.0000
REM Highest difference peak  0.979,  deepest hole -0.541,  1-sigma level  0.126
Q1    1   0.5832  0.2693  0.9111  11.00000  0.05    0.98
Q2    1   0.9371  0.1609  1.0488  11.00000  0.05    0.93
Q3    1   0.7940  0.1715  1.0766  11.00000  0.05    0.91
Q4    1   0.4517  0.2195  0.5754  11.00000  0.05    0.90
Q5    1   0.7229  0.2586  0.8804  11.00000  0.05    0.89
Q6    1   0.2351  0.3017  0.4127  11.00000  0.05    0.87
Q7    1   0.3076  0.2330  0.6052  11.00000  0.05    0.83
Q8    1   0.1835  0.2387  0.4206  11.00000  0.05    0.75
Q9    1   0.0917  0.3284  0.4424  11.00000  0.05    0.74
Q10   1   0.1235  0.3773  0.4373  11.00000  0.05    0.70
Q11   1   0.1210  0.1766  0.5812  11.00000  0.05    0.70
Q12   1   0.9119  0.1086  1.0454  11.00000  0.05    0.70
Q13   1   0.2549  0.3533  0.4205  11.00000  0.05    0.67
Q14   1   0.3525  0.2934  0.5965  11.00000  0.05    0.65
Q15   1   0.8455  0.1009  1.0563  11.00000  0.05    0.60
Q16   1   0.6541  0.3344  0.8978  11.00000  0.05    0.58
Q17   1   0.9081  0.3040  0.9036  11.00000  0.05    0.58
Q18   1   0.3992  0.1578  0.5219  11.00000  0.05    0.56
Q19   1   0.3783  0.3193  0.4189  11.00000  0.05    0.56
Q20   1   0.3625  0.0981  0.5206  11.00000  0.05    0.56
;
data_global
_journal_date_recd_electronic     2013-08-30
_journal_date_accepted     2013-09-29
_journal_name_full     'Acta Crystallographica, Section E'
_journal_year     2013
_journal_volume     69
_journal_issue     11
_journal_page_first     m583
_journal_page_last     m584
_journal_paper_category     QM
_journal_paper_doi     10.1107/S1600536813026780
_journal_coeditor_code     RK2413
_publ_contact_author_name     'G. Chakkaravarthi'
_publ_contact_author_address
;
Department of Physics
CPCL Polytechnic College
Chennai 600 068
India
;
_publ_contact_author_email
                     'chakkaravarthi_2005@yahoo.com, professormohan@yahoo.co.in'
_publ_contact_author_fax     ?
_publ_contact_author_phone     '09940334668'
_publ_section_title
;\
Bis(\m-<i>L</i>-arginine-\
\k^3^<i>N</i>^2^,<i>O</i>:<i>O</i>')bis(<i>L</i>-\
arginine-\k^2^<i>N</i>^2^,<i>O</i>)tetra-\m-chlorido-\
tetrachloridotetracopper(II)
;
loop_
    _publ_author_name
    _publ_author_footnote
    _publ_author_address
    'P. Arularasan' .
;
Department of Physics
Presidency College
Chennai 600 005
India
;
    'B.Sivakumar' .
;
Department of Physics
Presidency College
Chennai 600 005
India
;
    'G. Chakkaravarthi' .
;
Department of Physics
CPCL Polytechnic College
Chennai 600 068
India
;
    'R. Mohan' .
;
Department of Physics
Presidency College
Chennai 600 005
India
;
