# Supplementary material for: Bis(μ-l-arginine-κ3 N 2,O:O′)bis­(l-arginine-κ2 N 2,O)tetra-μ-chlorido-tetra­chlorido­tetra­copper(II)
Source: Acta Crystallogr Sect E Struct Rep Online. 2013 Oct 5;69(Pt 11):m583–4. doi: 10.1107/S1600536813026780 (PMC3884247; doi:10.1107/S1600536813026780)
Supplement: Supplementary file 2 [file e-69-0m583-Isup2.hkl]

#
# h,k,l, Fc-squared, Fo-squared, sigma(Fo-squared) and status flag
#
data_I
_shelx_title ' I in P2(1)'
_shelx_refln_list_code          4
_shelx_F_calc_maximum      348.18
_exptl_crystal_F_000      1256.00
_reflns_d_resolution_high  0.7667
 
loop_
 _symmetry_equiv_pos_as_xyz
 'x, y, z'
 '-x, y+1/2, -z'
 
_cell_length_a    11.9315
_cell_length_b    12.8805
_cell_length_c    15.3949
_cell_angle_alpha  90.000
_cell_angle_beta   99.271
_cell_angle_gamma  90.000
 
_shelx_F_squared_multiplier     1.000
 
loop_
 _refln_index_h
 _refln_index_k
 _refln_index_l
 _refln_F_squared_calc
 _refln_F_squared_meas
 _refln_F_squared_sigma
 _refln_observed_status
   2 -16   0       16.95      107.15     85.46 o
   3 -16   0      308.87      399.40    110.49 o
   4 -16   0       15.58      -27.89     74.02 o
   1 -15   0       20.88       75.57     75.33 o
   2 -15   0     1518.37     1872.22    204.17 o
   3 -15   0       32.77       50.54     76.76 o
   4 -15   0      174.35      155.78     90.11 o
   5 -15   0        6.52       83.19     85.70 o
   6 -15   0      353.30      482.72    113.94 o
   0 -14   0     3133.61     3407.98    299.40 o
   1 -14   0       68.82      112.82     48.54 o
   2 -14   0      104.38       55.07     69.37 o
   3 -14   0      909.12      925.03    128.84 o
   4 -14   0     1405.53     1751.01    192.61 o
   5 -14   0       59.03       56.38     74.73 o
   6 -14   0      312.19      334.33    101.55 o
   7 -14   0      256.16      123.84     88.32 o
   8 -14   0      142.55      242.19    103.34 o
   1 -13   0      407.29      487.68     61.53 o
   2 -13   0      471.37      485.08     44.28 o
   3 -13   0      131.42      245.92     45.76 o
   4 -13   0     1068.13     1036.19     87.15 o
   5 -13   0      697.81      806.60     77.34 o
   6 -13   0      242.82      234.37     53.78 o
   7 -13   0      363.42      334.94     76.94 o
   8 -13   0      307.86      422.06     68.48 o
   9 -13   0      381.57      428.25    110.61 o
   0 -12   0      100.60      109.52     29.16 o
   1 -12   0       84.28       64.97     26.71 o
   2 -12   0      525.12      501.22     44.04 o
   3 -12   0      591.53      632.63     49.51 o
   4 -12   0      411.64      443.65    102.86 o
   5 -12   0      561.80      639.14     66.26 o
   6 -12   0      185.97      215.18     50.14 o
   7 -12   0      228.40      213.64     54.95 o
   8 -12   0      308.21      446.36     83.67 o
   9 -12   0     1903.02     2443.14    251.85 o
  10 -12   0       75.15       69.25     91.66 o
   1 -11   0     1572.56     1477.82     66.92 o
   2 -11   0     1243.35     1310.46     76.24 o
   3 -11   0     1756.54     1692.21    106.80 o
   4 -11   0        2.86      -11.29     24.54 o
   5 -11   0     2011.74     2059.91    134.22 o
   6 -11   0       46.83      -24.37     41.18 o
   7 -11   0        4.57      -21.50     39.38 o
   8 -11   0       41.34      -43.09     43.09 o
   9 -11   0     1308.37     1337.28    112.03 o
  10 -11   0      206.19      238.26     96.19 o
  11 -11   0       67.22      -55.90     68.30 o
   0 -10   0       68.91       46.66     85.04 o
   1 -10   0      461.30      441.27     29.31 o
   2 -10   0      249.96      289.39     53.07 o
   3 -10   0      875.60      846.75     56.51 o
   4 -10   0       78.55       84.63     26.93 o
   5 -10   0     4027.30     3929.19    174.67 o
   6 -10   0      919.15      951.06     80.74 o
   7 -10   0      580.04      534.11     64.47 o
   8 -10   0      525.05      542.32     52.63 o
   9 -10   0      783.69      843.13     86.71 o
  10 -10   0      200.52      304.40    120.02 o
  11 -10   0       89.81       12.16     83.91 o
  12 -10   0      125.67       63.29     94.99 o
   1  -9   0     7281.66     6704.05    249.83 o
   2  -9   0       82.02       55.47     22.37 o
   3  -9   0     6923.26     6740.57    295.41 o
   4  -9   0      596.16      628.76     61.86 o
   5  -9   0     3797.10     3571.93    165.37 o
   6  -9   0      521.69      504.91     31.95 o
   7  -9   0     2758.32     2865.51    175.91 o
   8  -9   0      358.84      331.96     41.99 o
   9  -9   0      866.95      958.43    132.33 o
  10  -9   0       81.86      132.25     51.94 o
  11  -9   0       98.00       77.47     79.02 o
  12  -9   0      124.38      106.32     89.03 o
   0  -8   0     1319.09     1088.67    114.30 o
   1  -8   0    18695.50    17454.98    739.04 o
   2  -8   0      559.16      518.25     38.18 o
   3  -8   0    16475.60    15152.58    640.13 o
   4  -8   0      714.84      708.60     39.22 o
   5  -8   0     1799.92     1847.68     65.54 o
   6  -8   0     1321.53     1225.13     55.72 o
   7  -8   0     1750.98     1809.39     97.85 o
   8  -8   0       50.49       70.59     31.00 o
   9  -8   0      941.81      865.67     62.97 o
  10  -8   0      294.23      332.98     47.01 o
  11  -8   0       22.78        4.77     70.32 o
  12  -8   0      185.67      142.31     84.51 o
  13  -8   0       64.91       -3.58     83.07 o
   1  -7   0     3942.02     3587.97    156.64 o
   2  -7   0     2361.24     2103.91     98.72 o
   3  -7   0     1357.89     1243.24     68.96 o
   4  -7   0      812.05      743.69     33.12 o
   5  -7   0     2240.91     2229.25     79.61 o
   6  -7   0     1010.31      945.23     56.33 o
   7  -7   0     1325.25     1295.66     76.72 o
   8  -7   0      644.21      708.12     54.01 o
   9  -7   0     1198.86     1182.58     98.91 o
  10  -7   0       81.38      138.38     38.80 o
  11  -7   0      325.94      318.29     65.02 o
  12  -7   0      364.95      427.89    101.55 o
  13  -7   0      598.61      704.29    120.14 o
   0  -6   0     2137.37     2147.08    174.97 o
   1  -6   0    18613.86    17353.73    894.92 o
   2  -6   0     1025.82      853.11     50.64 o
   3  -6   0    21884.09    20626.10    981.70 o
   4  -6   0      210.82      198.51     14.41 o
   5  -6   0     1627.69     1683.35     61.43 o
   6  -6   0     1685.22     1655.58     83.87 o
   7  -6   0     5928.46     5638.42    214.82 o
   8  -6   0     1237.64     1180.59     76.84 o
   9  -6   0     1439.96     1455.05    118.52 o
  10  -6   0      584.29      653.26     70.48 o
  11  -6   0      355.25      410.83     91.60 o
  12  -6   0      604.89      772.11    115.26 o
  13  -6   0      246.49      219.43     82.48 o
  14  -6   0      165.49      184.62     92.13 o
   1  -5   0      798.88      780.34     53.13 o
   2  -5   0     8246.89     7484.68    309.71 o
   3  -5   0     5374.16     5783.53    296.05 o
   4  -5   0     3983.54     3979.87    130.99 o
   5  -5   0     2042.12     1909.66     90.55 o
   6  -5   0     2396.86     2162.54     89.70 o
   7  -5   0     3732.30     3486.26    138.17 o
   8  -5   0     4138.12     3963.40    184.50 o
   9  -5   0      512.33      584.92     59.77 o
  10  -5   0      328.88      340.98     55.24 o
  11  -5   0      772.40      864.26     80.82 o
  12  -5   0      750.10      814.64     82.73 o
  13  -5   0      103.11      161.98     77.12 o
  14  -5   0      419.61      444.70    100.60 o
   0  -4   0     7566.52     7009.64    516.21 o
   1  -4   0      728.14      719.09     48.75 o
   2  -4   0     2084.25     1970.77     89.98 o
   3  -4   0     2349.22     2427.08     81.89 o
   4  -4   0     4167.83     4792.71    197.81 o
   5  -4   0      204.01      221.95     20.13 o
   6  -4   0     1964.97     2070.82     85.93 o
   7  -4   0     2483.59     2425.32    100.22 o
   8  -4   0     4155.22     3865.97    179.20 o
   9  -4   0      454.14      410.99     56.91 o
  10  -4   0      997.33      837.70     74.58 o
  11  -4   0     1033.56      932.36     84.84 o
  12  -4   0     2452.46     2390.59    185.64 o
  13  -4   0       62.16       13.95     63.77 o
  14  -4   0       28.24      163.89     78.19 o
   1  -3   0      114.27       96.99     14.88 o
   2  -3   0     8070.66     7292.67    313.11 o
   3  -3   0     1490.08     1471.49     78.08 o
   4  -3   0     3400.01     3752.58    137.60 o
   5  -3   0     6016.05     6066.60    224.36 o
   6  -3   0    11170.99    11529.87    425.08 o
   7  -3   0      214.59      165.73     22.22 o
   8  -3   0     2761.59     2442.11    146.00 o
   9  -3   0     1288.51     1263.36     93.17 o
  10  -3   0     2076.46     1875.35    124.47 o
  11  -3   0     2642.09     2562.05    161.51 o
  12  -3   0     1176.38     1207.71     96.34 o
  13  -3   0       37.65      -10.01     59.24 o
  14  -3   0      639.89      785.58    114.18 o
  15  -3   0      428.78      582.24    103.10 o
   0  -2   0    79111.03    70312.24   5026.93 o
   1  -2   0       34.15       32.34      8.35 o
   2  -2   0     8511.79     8407.94    274.69 o
   3  -2   0      341.52      367.63     21.26 o
   4  -2   0     3013.28     2943.82    112.10 o
   5  -2   0     6912.61     7106.68    214.00 o
   6  -2   0    20776.13    21205.81    688.18 o
   7  -2   0      427.34      411.70     27.32 o
   8  -2   0     1785.99     1655.24     87.64 o
   9  -2   0     2910.54     2812.84    134.61 o
  10  -2   0      886.97      926.58     84.98 o
  11  -2   0     1193.72     1178.31     93.52 o
  12  -2   0      366.80      283.90     52.76 o
  13  -2   0      119.20       88.08     63.17 o
  14  -2   0      116.37      189.51     67.70 o
  15  -2   0      165.93      145.65     75.45 o
   1  -1   0      717.90      708.89     50.36 o
   2  -1   0      120.94      147.10     11.69 o
   3  -1   0      354.21      331.30     22.66 o
   4  -1   0    14907.03    16479.99    467.65 o
   5  -1   0     2151.19     2095.92     68.46 o
   6  -1   0    11889.21    11974.09    390.76 o
   7  -1   0      380.70      376.01     29.26 o
   8  -1   0     1071.12     1039.23     64.40 o
   9  -1   0      831.17      785.71     55.04 o
  10  -1   0      399.23      377.91     46.61 o
  11  -1   0     4064.25     4138.72    241.71 o
  12  -1   0      451.55      517.52     78.66 o
  13  -1   0       53.77      113.59     53.99 o
  14  -1   0      240.43      450.06     80.93 o
  15  -1   0      495.60      563.53     90.82 o
   1   0   0       19.13       11.56      6.27 o
   2   0   0     1822.50     1772.57     63.01 o
   3   0   0       48.72       44.88      9.50 o
   4   0   0    66214.15    71584.73   2295.52 o
   5   0   0     1240.30     1254.98     51.57 o
   6   0   0    11932.13    11757.65    384.04 o
   7   0   0       50.31       36.55     16.30 o
   8   0   0      109.11      118.96     21.55 o
   9   0   0        3.10       20.42     27.19 o
  10   0   0      536.35      545.78     53.84 o
  11   0   0      801.93      848.63     93.09 o
  12   0   0       26.44      -41.72     41.72 o
  13   0   0       21.36      -43.74     44.93 o
  14   0   0        0.26      -36.11     44.58 o
   1   1   0      681.75      800.71     59.48 o
   2   1   0      234.86      243.15     14.70 o
   3   1   0      371.95      388.24     19.11 o
   4   1   0    13708.70    14958.86    537.25 o
   5   1   0     2151.74     2090.76     83.26 o
   6   1   0    11405.48    11921.48    439.89 o
   7   1   0      393.01      417.34     27.50 o
   8   1   0      777.64      801.56     63.46 o
   9   1   0      786.74      742.49     86.05 o
  10   1   0      231.91      317.64     53.04 o
  11   1   0     4092.73     4507.74    334.80 o
  12   1   0      503.12      519.19     66.03 o
  13   1   0       70.53       82.84     44.22 o
   0   2   0    79182.00    66790.91   5023.35 o
   1   2   0        9.66        2.03      7.53 o
   2   2   0     8190.22     8801.89    626.22 o
   3   2   0      395.39      413.47     43.74 o
   5   2   0     6797.46     6941.71    299.39 o
   6   2   0    20855.49    21111.19    887.44 o
   7   2   0      523.32      561.02     49.11 o
   8   2   0     2080.19     2088.67    144.58 o
   9   2   0     2959.87     3013.10    224.67 o
  10   2   0     1168.21     1206.56     68.07 o
  11   2   0     1232.47     1310.95    110.55 o
  12   2   0      372.16      434.44     50.42 o
   1   3   0       87.69       84.04     14.64 o
   2   3   0     8264.26     7736.06    642.07 o
   3   3   0     1397.77     1269.60    116.92 o
   4   3   0     3199.32     3189.38    280.09 o
   5   3   0     6242.47     6081.27    458.52 o
   6   3   0    11866.19    11943.84    867.34 o
   0   4   0     7544.03     6820.13    515.14 o
   1   4   0      731.97      756.04     48.67 o
   2   4   0     2286.00     2051.97    111.22 o
   4   4   0     3797.40     4057.08    353.63 o
   5   4   0      198.30      246.48     44.34 o
   1   5   0      779.80      754.90     50.87 o
   2   5   0     8138.00     6968.48    384.25 o
   3   5   0     5899.75     6012.33    309.73 o
   4   5   0     4077.51     3702.61    305.24 o
   0   6   0     2203.46     2137.18    173.42 o
   1   6   0    18538.04    16850.09    893.74 o
   2   6   0     1170.24     1004.80     62.11 o
   3   6   0    21290.95    18929.81   1035.82 o
   4   6   0      188.41      213.59     29.68 o
   1   7   0     3787.82     3421.15    194.84 o
   2   7   0     2226.13     2043.91    122.31 o
   3   7   0     1613.45     1557.78     86.71 o
   4   7   0      891.60      892.97     74.25 o
   0   8   0     1206.27     1270.91    114.30 o
   1   8   0    18946.69    17707.96    921.09 o
   2   8   0      581.07      575.82     48.26 o
   3   8   0    16373.39    15060.99   1120.02 o
   4   8   0      688.06      722.64     73.54 o
   5   8   0     1633.76     1420.50    139.21 o
   1   9   0     7232.76     6869.41    366.61 o
   2   9   0      106.43      115.14     38.14 o
   3   9   0     6761.47     6861.73    514.18 o
   4   9   0      609.58      636.71     68.89 o
   0  10   0       71.42       90.23     43.15 o
   1  10   0      440.61      517.28     69.13 o
   2  10   0      257.29      313.71     54.83 o
   3  10   0      864.78      927.41     98.57 o
   4  10   0       52.96       64.12     36.95 o
   5  10   0     3463.61     3410.12    291.30 o
   1  11   0     1641.31     1680.21    147.44 o
   2  11   0     1221.23     1298.69    131.70 o
   3  11   0     1835.24     1902.02    159.12 o
  -4 -16   1       97.28       87.96     89.39 o
  -3 -16   1      420.69      565.08    119.79 o
  -2 -16   1       41.42      172.94     88.44 o
   2 -16   1       76.91       28.72     78.66 o
   3 -16   1      131.59       52.56     76.64 o
   4 -16   1       57.30      108.34     92.01 o
  -6 -15   1       20.05       38.74     81.41 o
  -5 -15   1      121.29       68.41     79.74 o
  -4 -15   1      375.15      319.07    101.91 o
  -3 -15   1      622.40      683.31    116.45 o
  -2 -15   1      250.15      295.71     93.92 o
  -1 -15   1      810.47     1029.32    138.50 o
   0 -15   1       99.61      184.86     78.31 o
   1 -15   1      928.54     1034.92    140.17 o
   2 -15   1      729.08      801.55    127.65 o
   3 -15   1      305.54      432.90    106.67 o
   4 -15   1       43.54      113.71     82.12 o
   5 -15   1      215.88      361.50    109.18 o
   6 -15   1      115.79       83.67     84.98 o
  -8 -14   1      362.95      496.78    120.50 o
  -7 -14   1      481.33      538.50    119.90 o
  -6 -14   1       67.67      283.55     97.85 o
  -5 -14   1      525.17      522.53    114.06 o
  -4 -14   1      711.07      697.50    115.26 o
  -3 -14   1     1236.08     1297.97    154.47 o
  -2 -14   1      250.94      267.22     84.51 o
  -1 -14   1       23.47       47.61     47.50 o
   0 -14   1      436.04      527.70     69.61 o
   1 -14   1      673.65      896.95     87.37 o
   2 -14   1      288.30      333.37     89.39 o
   3 -14   1       17.62      -16.69     67.58 o
   4 -14   1      704.57      777.23    126.94 o
   5 -14   1      122.95      200.12     89.63 o
   6 -14   1      393.53      524.71     70.97 o
   7 -14   1      230.66      220.11     62.66 o
   8 -14   1      432.42      632.54    133.37 o
  -9 -13   1      376.00      431.80     69.25 o
  -8 -13   1      546.31      563.13     76.13 o
  -7 -13   1      895.30     1023.98    140.88 o
  -6 -13   1      237.90      245.53    125.33 o
  -5 -13   1      921.34     1111.23    100.54 o
  -4 -13   1     2248.46     2312.28    146.88 o
  -3 -13   1       16.05      -27.97     36.65 o
  -2 -13   1       75.82       52.47     29.20 o
  -1 -13   1      372.73      462.96     59.64 o
   0 -13   1      319.08      380.44     58.28 o
   1 -13   1      400.79      507.58     46.06 o
   2 -13   1      740.62      777.93     57.65 o
   3 -13   1      350.39      374.38     54.16 o
   4 -13   1      982.20      985.61     85.82 o
   5 -13   1      249.68      224.23     51.71 o
   6 -13   1       67.94      126.60     48.63 o
   7 -13   1      243.20      361.56     62.52 o
   8 -13   1     1377.24     1507.00    124.63 o
   9 -13   1       41.29       31.11     84.74 o
 -10 -12   1      456.74      459.59    111.56 o
  -9 -12   1        8.53       28.50     51.83 o
  -8 -12   1      569.31      609.99     76.01 o
  -7 -12   1     1232.89     1361.99    107.84 o
  -6 -12   1     1631.03     1918.81    132.33 o
  -5 -12   1      234.32      265.60     49.19 o
  -4 -12   1      753.17      777.08     70.44 o
  -3 -12   1     1296.25     1326.92     76.88 o
  -2 -12   1     2819.74     2777.96    133.31 o
  -1 -12   1      394.40      421.78     30.38 o
   0 -12   1      470.22      518.77     42.77 o
   1 -12   1       15.91       -0.75     25.32 o
   2 -12   1       17.15      -25.89     25.89 o
   3 -12   1      187.41      216.29     35.58 o
   4 -12   1      953.08     1095.82    113.53 o
   5 -12   1      202.64      179.43     78.43 o
   6 -12   1      187.97      178.97     50.71 o
   7 -12   1      114.16       35.26     69.67 o
   8 -12   1      884.21     1008.51     96.87 o
   9 -12   1      591.44      389.63    110.01 o
  10 -12   1      371.45      453.40    116.92 o
 -11 -11   1        9.82       72.23     85.70 o
 -10 -11   1     1749.01     1713.35    193.56 o
  -9 -11   1      242.23      125.97     54.04 o
  -8 -11   1       63.53       87.08     55.07 o
  -7 -11   1       38.95       36.28     39.54 o
  -6 -11   1     1082.50     1196.70    178.49 o
  -5 -11   1      407.42      436.51     58.88 o
  -4 -11   1     1028.18     1070.37     65.64 o
  -3 -11   1      347.32      278.67     35.34 o
  -2 -11   1      695.30      698.35     49.03 o
  -1 -11   1      191.62      189.15     30.17 o
   0 -11   1      299.85      282.86     24.76 o
   1 -11   1      671.41      614.64     47.78 o
   2 -11   1     2734.86     2629.56    130.77 o
   3 -11   1      221.02      187.71     33.76 o
   4 -11   1      495.56      506.25     59.18 o
   5 -11   1       53.08       -5.44     36.52 o
   6 -11   1       68.45       79.32     43.76 o
   7 -11   1      191.83      227.24     54.67 o
   8 -11   1      900.92      842.11     87.44 o
   9 -11   1      446.48      443.27     73.06 o
  10 -11   1      918.84      934.09    144.81 o
  11 -11   1       66.36      204.17     98.21 o
 -12 -10   1      280.54      448.99    110.25 o
 -11 -10   1      119.46       82.72     76.28 o
 -10 -10   1      193.25      168.91     56.14 o
  -9 -10   1       62.53       45.50     58.23 o
  -8 -10   1     1172.84     1105.38     93.31 o
  -7 -10   1       49.96        6.87     80.21 o
  -6 -10   1      381.71      331.24     80.99 o
  -5 -10   1      347.43      330.57     40.05 o
  -4 -10   1      592.22      638.24     47.27 o
  -3 -10   1      372.95      340.82     35.46 o
  -2 -10   1     3552.33     3478.76    163.28 o
  -1 -10   1      502.57      507.16     41.83 o
   0 -10   1     1321.17     1324.26     71.47 o
   1 -10   1       39.52       29.87     23.67 o
   2 -10   1     1553.58     1512.43     82.17 o
   3 -10   1      116.10       84.86     33.74 o
   4 -10   1     3638.26     3855.28    180.60 o
   5 -10   1      122.38      113.08     41.00 o
   6 -10   1      386.04      477.44     61.16 o
   7 -10   1       86.58       55.04     34.61 o
   8 -10   1     1614.85     1834.32    133.93 o
   9 -10   1      693.19      826.90     87.65 o
  10 -10   1      517.06      475.92    104.77 o
  11 -10   1        1.54      -75.69     75.69 o
  12 -10   1      282.90      302.14    109.53 o
 -12  -9   1       95.42      159.24     89.27 o
 -11  -9   1       95.55       99.88     72.59 o
 -10  -9   1      775.64      835.27     65.00 o
  -9  -9   1      338.04      391.65    117.68 o
  -8  -9   1     1651.40     1448.27     73.84 o
  -7  -9   1      407.36      372.38     43.79 o
  -6  -9   1      187.57      188.58     17.46 o
  -5  -9   1      133.79      120.36     18.56 o
  -4  -9   1     2362.11     2241.39    111.03 o
  -3  -9   1       58.05       50.09     22.55 o
  -2  -9   1     1784.88     1720.06     85.27 o
  -1  -9   1      479.68      444.06     41.34 o
   0  -9   1      978.00      963.19     53.48 o
   1  -9   1      476.83      401.27     73.66 o
   2  -9   1      448.50      415.38     37.63 o
   3  -9   1     1527.27     1514.23     82.25 o
   4  -9   1     2478.63     2312.21    115.08 o
   5  -9   1      746.21      677.12     48.93 o
   6  -9   1     1619.01     1634.39     86.24 o
   7  -9   1     1997.29     1841.16    118.34 o
   8  -9   1      736.89      767.54     57.87 o
   9  -9   1      409.53      422.90     70.86 o
  10  -9   1      429.76      492.13     73.18 o
  11  -9   1       99.52        0.72     77.00 o
  12  -9   1       88.83       82.36     88.80 o
 -13  -8   1      153.78      107.99     89.15 o
 -12  -8   1      614.67      758.40    123.00 o
 -11  -8   1       16.79       31.33     36.06 o
 -10  -8   1     1418.40     1582.24     94.89 o
  -9  -8   1       16.96       53.61     32.65 o
  -8  -8   1     3668.51     3411.44    139.16 o
  -7  -8   1       52.44       46.94     23.52 o
  -6  -8   1      166.88      178.10     18.48 o
  -5  -8   1      274.76      290.91     19.39 o
  -4  -8   1      771.76      707.63     46.03 o
  -3  -8   1       12.47       12.57     20.42 o
  -2  -8   1     4437.89     4418.06    191.00 o
  -1  -8   1       93.80       79.22     25.25 o
   0  -8   1     5302.20     4997.36    216.13 o
   1  -8   1     1330.18     1163.38     81.60 o
   2  -8   1     4324.05     3709.01    216.29 o
   3  -8   1       83.23       72.55     23.37 o
   4  -8   1    12349.47    11914.76    445.45 o
   5  -8   1     1049.35     1015.64     50.36 o
   6  -8   1      805.50      759.54     39.99 o
   7  -8   1       35.54       66.05     29.62 o
   8  -8   1     1742.86     1887.45    103.07 o
   9  -8   1      582.66      601.24     50.55 o
  10  -8   1      149.90      202.24     53.54 o
  11  -8   1       13.09      -33.61     69.25 o
  12  -8   1      212.68      314.18     96.07 o
  13  -8   1        9.00      100.00     91.89 o
 -13  -7   1       92.13       42.67     77.23 o
 -12  -7   1       41.34      -53.04     65.32 o
 -11  -7   1      108.60      109.81     38.25 o
 -10  -7   1     1754.01     1871.58    107.64 o
  -9  -7   1       26.02        1.58     22.02 o
  -8  -7   1     2359.21     2389.08    102.40 o
  -7  -7   1     1555.77     1502.56     69.34 o
  -6  -7   1     2942.69     2729.71    126.21 o
  -5  -7   1      880.90      856.55     36.11 o
  -4  -7   1     8319.70     8116.36    343.36 o
  -3  -7   1     1031.08     1057.29     58.80 o
  -2  -7   1    39024.02    35759.36   1483.23 o
  -1  -7   1     1031.38      990.20     51.94 o
   0  -7   1      693.45      631.97     39.27 o
   1  -7   1     1674.21     1528.54     96.70 o
   2  -7   1    22899.96    21234.97   1102.24 o
   3  -7   1      166.75      165.10     21.08 o
   4  -7   1     1316.81     1249.56     58.30 o
   5  -7   1     1150.21     1153.87     69.97 o
   6  -7   1     2238.03     2069.29     88.16 o
   7  -7   1      724.42      661.18     51.77 o
   8  -7   1       43.06       40.91     28.84 o
   9  -7   1      507.43      492.18     61.83 o
  10  -7   1      407.47      460.48    104.11 o
  11  -7   1      173.78      201.48     67.88 o
  12  -7   1      185.01      183.67     79.98 o
  13  -7   1       13.57       83.07     80.93 o
 -14  -6   1      359.01      388.20     98.93 o
 -13  -6   1      409.20      476.04     98.57 o
 -12  -6   1      802.64      768.89    116.21 o
 -11  -6   1      247.79      250.52     42.07 o
 -10  -6   1     1280.18     1409.34    108.34 o
  -9  -6   1      283.16      330.74     33.35 o
  -8  -6   1     4329.13     4117.15    162.65 o
  -7  -6   1     3216.39     3035.38    122.71 o
  -6  -6   1     5747.19     5262.70    228.39 o
  -5  -6   1       69.40       74.49     10.68 o
  -4  -6   1     3873.53     3625.22    157.04 o
  -3  -6   1     6930.99     6118.14    258.80 o
  -2  -6   1     9826.28     9269.63    392.69 o
  -1  -6   1      473.70      451.27     30.46 o
   0  -6   1     1121.65     1080.94     92.51 o
   1  -6   1    11388.38    10422.58    561.25 o
   2  -6   1     2683.10     2667.63    156.68 o
   3  -6   1     2672.24     2491.15    114.95 o
   4  -6   1      966.50      997.60     46.25 o
   5  -6   1     2035.80     2097.40     84.97 o
   6  -6   1     2922.44     2843.51    135.11 o
   7  -6   1     4094.89     3921.62    182.17 o
   8  -6   1      102.80      140.40     30.76 o
   9  -6   1      369.23      383.22     55.17 o
  10  -6   1       22.65       16.58     38.43 o
  11  -6   1      318.36      315.89     58.22 o
  12  -6   1      238.24       96.54     71.04 o
  13  -6   1      195.05      265.79     89.75 o
  14  -6   1       35.31      150.66     85.46 o
 -14  -5   1       26.96       44.58     71.04 o
 -13  -5   1      774.05      690.58    108.22 o
 -12  -5   1      287.53      228.71     54.32 o
 -11  -5   1     1313.01     1166.71     95.57 o
 -10  -5   1       77.90       99.22     32.80 o
  -9  -5   1     1393.35     1419.19     70.54 o
  -8  -5   1     3878.86     3626.75    145.08 o
  -7  -5   1     5841.23     5437.33    207.24 o
  -6  -5   1      385.07      355.05     37.98 o
  -5  -5   1     1073.59     1085.00     57.80 o
  -4  -5   1    17390.53    17468.59    718.54 o
  -3  -5   1     9744.07     9375.56    405.36 o
  -2  -5   1     4669.50     4311.88    190.03 o
  -1  -5   1      849.27      900.78     51.82 o
   0  -5   1      937.58      896.64     46.09 o
   1  -5   1      561.64      534.75     39.96 o
   2  -5   1     1871.84     1630.36    105.98 o
   3  -5   1     2744.25     2660.88    119.89 o
   4  -5   1      298.10      309.83     20.01 o
   5  -5   1     1542.62     1511.42     61.38 o
   6  -5   1     1903.05     1758.02     89.28 o
   7  -5   1     9731.70     9380.05    406.92 o
   8  -5   1      934.21      902.42     75.07 o
   9  -5   1      136.59       96.50     39.79 o
  10  -5   1      530.97      524.65     88.08 o
  11  -5   1     2583.26     2577.82    166.03 o
  12  -5   1      629.84      653.51    104.77 o
  13  -5   1      276.69      357.21     89.63 o
  14  -5   1      888.83      946.12    135.76 o
 -14  -4   1      168.13       69.01     70.56 o
 -13  -4   1     1299.09     1381.28    151.49 o
 -12  -4   1      800.80      789.63    109.30 o
 -11  -4   1     1312.50     1201.66     96.52 o
 -10  -4   1      693.40      636.83     52.78 o
  -9  -4   1     2280.51     2090.03     93.06 o
  -8  -4   1     2893.48     2847.44    116.50 o
  -7  -4   1     6397.47     6130.90    231.59 o
  -6  -4   1      872.02      838.19     49.22 o
  -5  -4   1     1132.13     1036.95     47.87 o
  -4  -4   1     9756.66    10266.83    545.17 o
  -3  -4   1    11116.60     9820.00    421.48 o
  -2  -4   1      522.78      524.23     28.99 o
  -1  -4   1     4225.44     4422.35    222.66 o
   0  -4   1     6743.70     7055.50    427.26 o
   1  -4   1     2958.10     2867.20    310.67 o
   2  -4   1     3533.93     3593.19    329.87 o
   3  -4   1      690.62      872.67     42.52 o
   4  -4   1      968.01     1116.45     46.56 o
   5  -4   1      396.58      361.08     30.82 o
   6  -4   1     1775.49     1695.19     86.29 o
   7  -4   1     8864.98     8406.28    365.90 o
   8  -4   1      651.79      608.55     70.92 o
   9  -4   1      512.75      543.00     59.52 o
  10  -4   1     3235.94     3202.79    191.52 o
  11  -4   1     1447.10     1385.33    107.74 o
  12  -4   1      501.57      493.95     68.14 o
  13  -4   1     1403.25     1389.27    157.21 o
  14  -4   1      651.08      792.49    119.67 o
 -15  -3   1      234.35      203.10     75.09 o
 -14  -3   1       36.57       14.78     64.12 o
 -13  -3   1     1356.13     1453.16    154.11 o
 -12  -3   1       74.20       49.46     56.73 o
 -11  -3   1     1486.58     1298.31    100.35 o
 -10  -3   1     1615.12     1517.84    106.39 o
  -9  -3   1     3153.40     3142.29    129.01 o
  -8  -3   1      150.47      166.08     24.34 o
  -7  -3   1     4180.26     3866.10    150.21 o
  -6  -3   1     3884.62     3810.35    146.52 o
  -5  -3   1     5335.92     5127.47    188.95 o
  -4  -3   1      994.16     1078.80     66.51 o
  -3  -3   1     2830.65     2802.77    115.54 o
  -2  -3   1       70.42       84.11     13.20 o
  -1  -3   1     5877.75     5537.03    238.95 o
   0  -3   1     2083.88     2301.70    134.52 o
   1  -3   1     2584.18     3019.57    181.55 o
   2  -3   1     1281.15     1219.09     81.04 o
   3  -3   1     1153.26     1367.72    120.19 o
   4  -3   1     7772.49     7663.50    261.93 o
   5  -3   1     6233.34     6424.93    234.74 o
   6  -3   1    11696.81    11640.36    497.47 o
   7  -3   1     5541.05     5243.47    292.48 o
   8  -3   1      906.09      914.84     51.83 o
   9  -3   1     1513.58     1479.77     78.31 o
  10  -3   1     4576.14     4274.78    243.67 o
  11  -3   1     2930.02     2921.86    178.75 o
  12  -3   1      119.59      165.70     73.42 o
  13  -3   1     1453.93     1547.31    165.55 o
  14  -3   1      857.75      976.28    127.89 o
 -15  -2   1      308.59      294.28     77.35 o
 -14  -2   1      197.65      258.16     71.87 o
 -13  -2   1      362.05      349.94     76.04 o
 -12  -2   1      176.38      133.25     60.67 o
 -11  -2   1     4824.12     4790.34    383.79 o
 -10  -2   1      388.91      525.71     47.26 o
  -9  -2   1     4837.55     4707.16    208.22 o
  -8  -2   1      267.71      247.46     19.89 o
  -7  -2   1     5756.14     5402.57    215.49 o
  -6  -2   1     3135.96     2856.12    111.38 o
  -5  -2   1     6311.19     6323.71    207.97 o
  -4  -2   1      447.29      470.48     24.63 o
  -3  -2   1     4018.94     3888.11    162.75 o
  -2  -2   1     1664.29     1683.93     85.16 o
  -1  -2   1      654.25      629.44     57.93 o
   0  -2   1     4051.89     3684.26    277.59 o
   1  -2   1     8707.93     9105.20    405.06 o
   2  -2   1     2368.03     2429.88    127.45 o
   3  -2   1     2314.43     2651.08    149.36 o
   4  -2   1     3794.20     3692.67    146.17 o
   5  -2   1    21118.53    21525.86    912.69 o
   6  -2   1    11350.22    11814.17    497.54 o
   7  -2   1     2531.30     2557.63    115.09 o
   8  -2   1      110.27       99.89     22.78 o
   9  -2   1     6243.81     5958.14    251.28 o
  10  -2   1     2632.95     2500.61    156.63 o
  11  -2   1      582.89      540.96     73.42 o
  12  -2   1       40.16       46.45     42.37 o
  13  -2   1     2094.02     2089.15    197.02 o
  14  -2   1       91.33      133.49     69.13 o
  15  -2   1       36.78      110.49     69.96 o
 -15  -1   1       54.85       43.50     59.24 o
 -14  -1   1        0.30      -48.87     48.87 o
 -13  -1   1      647.24      811.32     95.95 o
 -12  -1   1      311.84      320.74     66.39 o
 -11  -1   1     1734.06     1712.99    164.24 o
 -10  -1   1       71.05       32.06     42.91 o
  -9  -1   1      838.76      960.09     48.69 o
  -8  -1   1       16.75       21.56     15.27 o
  -7  -1   1     6922.31     6534.74    217.57 o
  -6  -1   1      914.95      842.95     37.78 o
  -5  -1   1    28827.06    28414.01    826.36 o
  -4  -1   1     1535.80     1556.36     56.35 o
  -3  -1   1     6243.45     6323.60    209.36 o
  -2  -1   1      275.77      236.57     16.48 o
  -1  -1   1    65892.83    65538.43   3246.35 o
   0  -1   1     1132.10     1313.41     96.01 o
   1  -1   1      522.87      598.91    106.85 o
   2  -1   1      137.51      127.51     15.53 o
   3  -1   1     6331.12     6558.40    398.21 o
   4  -1   1     4377.69     4476.29    194.36 o
   5  -1   1    24192.98    24943.25   1319.25 o
   6  -1   1     3554.01     3739.02    146.84 o
   7  -1   1      485.41      498.62     36.09 o
   8  -1   1      203.76      194.01     25.22 o
   9  -1   1     1208.85     1159.59     93.96 o
  10  -1   1     1427.21     1376.87     96.45 o
  11  -1   1      859.99      836.82     72.08 o
  12  -1   1       26.91      -43.44     43.44 o
  13  -1   1      292.49      300.86     53.65 o
  14  -1   1       31.30       71.04     59.71 o
  15  -1   1       19.16       -8.10     56.97 o
 -14   0   1      107.11      168.53     55.18 o
 -13   0   1     1127.09     1190.34    123.96 o
 -12   0   1      934.98     1090.58    114.78 o
 -11   0   1    12573.42    13008.67    971.39 o
 -10   0   1      578.21      552.44     68.53 o
  -9   0   1     1664.68     1690.82    145.41 o
  -8   0   1       90.83       88.02     17.98 o
  -7   0   1     5333.73     5019.67    188.13 o
  -6   0   1       67.77       54.76     12.87 o
  -5   0   1     9804.72     9269.26    279.29 o
  -4   0   1       17.52        9.66      9.07 o
  -3   0   1     1759.66     1850.05     65.45 o
  -2   0   1       85.87       77.47      6.82 o
  -1   0   1     2404.01     2052.78    117.19 o
   0   0   1        3.91       -4.76      4.76 o
   1   0   1       30.68       -4.70     17.58 o
   2   0   1       64.68       47.03     11.75 o
   3   0   1      683.41      670.49     36.48 o
   4   0   1     2011.13     2230.97     87.09 o
   5   0   1     7686.88     8591.30    319.62 o
   6   0   1      396.40      440.35     27.68 o
   7   0   1     1656.86     1759.80     75.30 o
   8   0   1       58.37      116.55     29.49 o
   9   0   1      173.67      211.66     36.27 o
  10   0   1     1538.15     1490.00    101.04 o
  11   0   1     1154.20     1100.53     85.39 o
  12   0   1        1.87      -35.48     36.71 o
  13   0   1       81.07       54.23     50.77 o
  14   0   1      237.59      205.72     61.38 o
 -13   1   1      582.61      643.98     77.83 o
 -12   1   1      278.19      340.76     56.50 o
 -11   1   1     1759.31     1827.42    108.62 o
 -10   1   1      119.57      145.57     26.51 o
  -9   1   1      862.21      885.83     62.25 o
  -8   1   1       20.01       15.99     21.58 o
  -7   1   1     6573.09     6482.48    245.16 o
  -6   1   1      946.92      858.37     41.50 o
  -5   1   1    29115.12    26755.36   1160.34 o
  -4   1   1     1523.02     1550.63     85.81 o
  -3   1   1     6487.26     6277.20    266.04 o
  -2   1   1      290.43      289.30     13.17 o
  -1   1   1    66119.27    68788.43   2438.52 o
   0   1   1     1152.46     1272.44    120.74 o
   1   1   1      469.20      579.50     96.13 o
   2   1   1      130.12      119.53     11.50 o
   3   1   1     6717.70     7526.30    416.69 o
   4   1   1     4312.29     4641.87    224.63 o
   5   1   1    24657.54    26299.13    930.46 o
   6   1   1     3514.56     3864.27    146.31 o
   7   1   1      601.85      629.96     50.35 o
   8   1   1      279.11      298.26     44.70 o
   9   1   1     1680.79     1672.67     94.94 o
  10   1   1     1391.51     1353.41     93.01 o
  11   1   1      761.76      775.32     65.81 o
  12   1   1       46.09       41.24     41.36 o
  13   1   1      233.98      269.84     56.73 o
 -11   2   1     4625.94     4841.54    257.60 o
 -10   2   1      325.15      343.25     32.00 o
  -9   2   1     4662.48     4843.13    254.52 o
  -8   2   1      230.65      238.90     22.27 o
  -7   2   1     6228.74     6059.90    245.71 o
  -6   2   1     3090.51     2860.54    109.91 o
  -5   2   1     6276.83     5944.73    324.43 o
  -4   2   1      531.07      533.23     55.84 o
  -3   2   1     4091.99     3373.89    193.66 o
  -2   2   1     1524.34     1410.65     86.31 o
  -1   2   1      774.94      751.42     41.21 o
   0   2   1     4107.27     3755.25    253.67 o
   1   2   1     8604.15    10012.27    529.78 o
   2   2   1     2352.55     2582.61    166.59 o
   3   2   1     2022.10     2467.18    129.90 o
   4   2   1     3962.51     4156.92    167.58 o
   5   2   1    20653.72    22095.11    912.33 o
   6   2   1    11302.39    11703.82    434.06 o
   7   2   1     2304.67     2369.16    115.58 o
   8   2   1      117.24       98.21     25.09 o
   9   2   1     5369.32     5273.86    310.91 o
  10   2   1     2556.02     2628.50    149.63 o
  11   2   1      650.09      741.48     72.47 o
  12   2   1       52.55       27.41     34.92 o
  -6   3   1     3731.04     3771.98    297.85 o
  -5   3   1     5321.13     4876.01    267.14 o
  -4   3   1     1189.19     1098.17     69.11 o
  -3   3   1     2611.30     2330.60    141.52 o
  -2   3   1      150.00      138.26     13.33 o
  -1   3   1     5527.99     5143.61    225.17 o
   0   3   1     2044.57     1933.65    117.65 o
   1   3   1     2700.08     2726.58    155.99 o
   2   3   1     1231.44     1106.58     67.83 o
   3   3   1     1275.21     1492.23     78.29 o
   4   3   1     7477.49     7524.01    319.67 o
   5   3   1     6147.04     6069.93    327.34 o
   6   3   1    11829.61    11618.45    828.72 o
   7   3   1     5956.68     5769.95    401.31 o
  -5   4   1     1057.24     1021.57    101.19 o
  -4   4   1     9146.28     8281.15    725.03 o
  -3   4   1    10982.40    10482.58    746.12 o
  -2   4   1      415.71      394.46     33.26 o
  -1   4   1     4321.49     4205.50    230.12 o
   0   4   1     6573.20     6248.57    352.88 o
   1   4   1     2873.46     2568.19    148.06 o
   2   4   1     3697.00     3809.78    196.90 o
   3   4   1      569.71      664.72     80.33 o
   4   4   1     1020.49     1004.29    101.55 o
   5   4   1      323.71      363.65     52.44 o
  -4   5   1    17486.01    16036.67   1267.22 o
  -3   5   1    10392.20     9907.85    504.27 o
  -2   5   1     5044.76     4514.67    236.49 o
  -1   5   1      773.95      764.54     54.61 o
   0   5   1      962.75      956.90     59.61 o
   1   5   1      500.64      461.37     37.38 o
   2   5   1     1588.65     1373.63    118.83 o
   3   5   1     2601.47     2675.05    148.50 o
   4   5   1      314.80      315.49     52.68 o
  -5   6   1      120.14      133.73     19.79 o
  -4   6   1     3772.06     3326.21    264.96 o
  -3   6   1     6702.23     5839.15    321.19 o
  -2   6   1     9839.14     9224.94    488.75 o
  -1   6   1      514.16      440.60     37.96 o
   0   6   1     1107.13     1152.11     70.79 o
   1   6   1    11412.42    10858.31    561.21 o
   2   6   1     2955.08     2933.87    157.31 o
   3   6   1     2604.62     2538.66    143.02 o
  -5   7   1      891.90      823.12     72.82 o
  -4   7   1     8225.07     7707.97    594.16 o
  -3   7   1     1118.17     1127.14     73.11 o
  -2   7   1    39186.24    35140.06   1846.05 o
  -1   7   1      948.61      865.45     63.58 o
   0   7   1      782.56      816.12     55.20 o
   1   7   1     1702.06     1599.34     96.83 o
   2   7   1    22759.49    20913.67   1101.52 o
   3   7   1      166.71      119.79     33.37 o
   4   7   1     1289.07     1402.86    112.87 o
  -5   8   1      251.51      211.92     33.02 o
  -4   8   1      821.94      694.28     70.80 o
  -3   8   1        3.74       15.02     27.65 o
  -2   8   1     4274.47     4160.94    237.75 o
  -1   8   1      102.61      119.49     35.22 o
   0   8   1     5190.06     4910.29    271.72 o
   1   8   1     1284.62     1180.05     79.48 o
   2   8   1     4171.01     4037.40    217.07 o
   3   8   1       75.82       23.48     30.87 o
   4   8   1    12469.98    12666.60    895.47 o
  -6   9   1      276.24      316.09     37.78 o
  -5   9   1      108.81      112.04     32.06 o
  -4   9   1     2388.25     2372.10    186.41 o
  -3   9   1       47.52       22.88     30.87 o
  -2   9   1     1731.09     1596.18    146.25 o
  -1   9   1      447.42      440.10     45.34 o
   0   9   1     1041.07      979.87     71.95 o
   1   9   1      527.26      499.19     46.92 o
   2   9   1      566.96      619.66     65.55 o
   3   9   1     1483.96     1535.52    137.43 o
   4   9   1     2352.89     2403.09    192.97 o
  -6  10   1      232.47      240.29     35.76 o
  -5  10   1      351.77      351.73     51.85 o
  -4  10   1      660.48      789.51     77.12 o
  -3  10   1      416.38      510.96     62.46 o
  -2  10   1     3721.41     3862.69    287.48 o
  -1  10   1      495.84      465.20     68.53 o
   0  10   1     1418.97     1477.89     96.12 o
   1  10   1       30.37       85.34     40.05 o
   2  10   1     1621.81     1413.23    138.97 o
   3  10   1      145.68      117.88     43.38 o
   4  10   1     3585.99     4069.24    308.82 o
   5  10   1      180.88      239.21     44.22 o
  -3  11   1      334.97      299.05     57.69 o
  -2  11   1      641.36      671.99     85.22 o
  -1  11   1      261.58      263.17     56.02 o
   1  11   1      654.28      617.16     81.05 o
   2  11   1     2811.59     2909.89    230.75 o
   3  11   1      227.55      261.86     54.83 o
  -4 -16   2      161.39      165.79     93.92 o
  -3 -16   2       72.88       56.85     80.21 o
  -2 -16   2       14.72      -70.92     70.92 o
   2 -16   2      166.92      188.32     90.46 o
   3 -16   2       26.92       40.64     86.41 o
   4 -16   2       23.53       25.98     92.61 o
  -6 -15   2       54.54       49.58     84.15 o
  -5 -15   2       44.81      117.52     84.39 o
  -4 -15   2      138.64       69.73     85.34 o
  -3 -15   2      145.68      230.04     89.87 o
  -2 -15   2      282.24      319.07     87.84 o
  -1 -15   2       36.06       37.66     73.78 o
   0 -15   2     1389.43     1806.67    194.28 o
   1 -15   2        9.17       29.68     70.32 o
   2 -15   2      456.57      565.91    112.40 o
   3 -15   2      141.07      230.63     92.61 o
   4 -15   2      392.04      456.73    113.35 o
   5 -15   2      233.46      393.21    111.68 o
   6 -15   2      434.13      709.41    137.54 o
  -8 -14   2      355.18      462.81    119.43 o
  -7 -14   2       28.12       -5.60     80.93 o
  -6 -14   2      120.36      179.14     86.77 o
  -5 -14   2      795.37      832.89    129.32 o
  -4 -14   2      963.82      855.06    131.11 o
  -3 -14   2      563.25      558.40    103.58 o
  -2 -14   2      195.33      200.24     78.31 o
  -1 -14   2        5.60       -9.00     42.90 o
   0 -14   2     1732.52     2058.67    144.83 o
   1 -14   2      117.42      147.11     51.83 o
   2 -14   2      288.06      334.56     89.99 o
   3 -14   2      196.84      230.51     87.84 o
   4 -14   2      208.67      300.48     94.87 o
   5 -14   2      197.04      237.67     58.35 o
   6 -14   2      137.14       96.81     53.00 o
   7 -14   2      351.57      448.42    102.86 o
   8 -14   2      277.07      414.30    118.24 o
  -9 -13   2      737.06      863.19     86.30 o
  -8 -13   2     1510.35     1654.11    195.35 o
  -7 -13   2      452.20      583.55    112.04 o
  -6 -13   2      494.37      631.23    117.28 o
  -5 -13   2      511.24      534.44    100.95 o
  -4 -13   2     1056.67     1335.04    153.87 o
  -3 -13   2      753.15      646.96    107.39 o
  -2 -13   2       81.24       72.89     42.98 o
  -1 -13   2      553.69      628.87     66.85 o
   0 -13   2      377.53      369.60     72.37 o
   1 -13   2      185.66      200.02     35.15 o
   2 -13   2      739.26      774.30     58.09 o
   3 -13   2     1182.78     1211.59    101.25 o
   4 -13   2      296.66      306.55     98.93 o
   5 -13   2      206.14      177.65     51.63 o
   6 -13   2       53.87       29.65     49.77 o
   7 -13   2      117.08      116.17     55.40 o
   8 -13   2       29.89      154.95     87.37 o
   9 -13   2       42.25      130.99     95.83 o
 -10 -12   2      231.12      244.58    102.98 o
  -9 -12   2      707.13      835.64    132.30 o
  -8 -12   2      728.36      724.55    120.62 o
  -7 -12   2      722.40      757.96     79.23 o
  -6 -12   2      436.89      333.14     55.69 o
  -5 -12   2     1127.42     1040.38     84.46 o
  -4 -12   2       32.34      -48.03     58.40 o
  -3 -12   2      933.80      849.98    112.87 o
  -2 -12   2      629.63      591.38     64.73 o
  -1 -12   2     1158.45     1017.19    166.21 o
   0 -12   2      122.91      125.37     42.08 o
   1 -12   2        1.75      -25.18     26.05 o
   2 -12   2       42.40      -26.90     26.90 o
   3 -12   2      322.30      341.74     41.41 o
   4 -12   2       70.38       40.66     40.43 o
   5 -12   2       60.97       66.95     43.99 o
   6 -12   2      224.50      186.41     52.71 o
   7 -12   2      140.10      132.80     52.85 o
   8 -12   2      303.72      197.77     62.71 o
   9 -12   2      568.18      742.19    130.15 o
  10 -12   2       69.55       75.21     88.44 o
 -11 -11   2      276.16      364.12     99.05 o
 -10 -11   2       48.18       91.89     84.74 o
  -9 -11   2     1041.18      967.09     94.95 o
  -8 -11   2      215.94      264.10     56.07 o
  -7 -11   2     1001.08     1026.84     87.97 o
  -6 -11   2      472.90      380.65     54.69 o
  -5 -11   2     1906.49     1757.18    124.73 o
  -4 -11   2      785.39      760.33     52.71 o
  -3 -11   2     8269.06     7695.15    340.93 o
  -2 -11   2      991.83      955.18     92.31 o
  -1 -11   2     2419.64     2456.32    164.90 o
   0 -11   2      320.49      355.71     49.39 o
   1 -11   2     2197.40     2172.43    138.89 o
   2 -11   2        7.04      -15.74     59.36 o
   3 -11   2     3776.48     3876.70    180.39 o
   4 -11   2      121.00      152.35     42.80 o
   5 -11   2      461.69      473.50     61.89 o
   6 -11   2       32.10       18.37     42.09 o
   7 -11   2      480.77      420.45     66.24 o
   8 -11   2     1394.23     1575.28    124.15 o
   9 -11   2      660.05      785.22    127.89 o
  10 -11   2       42.97      195.11     95.83 o
  11 -11   2       41.18       81.17     89.75 o
 -12 -10   2       59.28      181.64     99.52 o
 -11 -10   2      849.53      926.34    139.45 o
 -10 -10   2       10.90       66.27     73.06 o
  -9 -10   2       72.90       22.01     36.72 o
  -8 -10   2       84.79       35.57     40.44 o
  -7 -10   2     1044.26     1071.47     88.14 o
  -6 -10   2      149.16      121.27     27.06 o
  -5 -10   2     2986.41     2848.74    135.85 o
  -4 -10   2       52.51       34.44     24.32 o
  -3 -10   2     1565.39     1471.70     79.18 o
  -2 -10   2      173.33      125.56     37.21 o
  -1 -10   2     2338.99     2288.74    138.51 o
   0 -10   2      175.83      144.19     36.95 o
   1 -10   2      132.03       88.89     39.39 o
   2 -10   2      615.83      637.19     60.67 o
   3 -10   2      394.85      398.01     40.10 o
   4 -10   2      339.91      317.64     38.26 o
   5 -10   2      741.32      690.13     50.60 o
   6 -10   2      212.29      182.57     47.20 o
   7 -10   2      367.86      332.20     59.85 o
   8 -10   2     1884.63     1997.79    143.22 o
   9 -10   2     1107.14     1226.52    108.56 o
  10 -10   2      127.11       66.27     78.78 o
  11 -10   2      167.08      198.93     96.66 o
 -13  -9   2      636.89      799.76    143.62 o
 -12  -9   2      201.21      178.19     88.92 o
 -11  -9   2      118.87       22.29     72.71 o
 -10  -9   2      205.67      222.11     43.61 o
  -9  -9   2      709.03      689.25     71.07 o
  -8  -9   2      281.57      249.59     29.89 o
  -7  -9   2      297.86      295.48     33.85 o
  -6  -9   2       62.98       58.59     15.32 o
  -5  -9   2      191.74      171.41     27.37 o
  -4  -9   2       65.92       69.79     23.50 o
  -3  -9   2      700.71      712.11     47.24 o
  -2  -9   2      108.71      103.81     22.64 o
  -1  -9   2     7418.72     6653.29    366.90 o
   0  -9   2      587.07      517.90     56.67 o
   1  -9   2      422.88      458.55     49.16 o
   2  -9   2      861.83      847.13     68.28 o
   3  -9   2    25884.02    24071.45   1309.01 o
   4  -9   2     2558.40     2599.34    127.94 o
   5  -9   2      574.52      570.96     44.98 o
   6  -9   2       39.21       25.49     37.45 o
   7  -9   2     5007.25     4841.58    222.83 o
   8  -9   2     1388.95     1443.18    112.43 o
   9  -9   2      833.06      794.47     84.03 o
  10  -9   2       11.75       24.91     49.72 o
  11  -9   2      112.93       76.52     82.96 o
  12  -9   2       18.72      -29.20     84.15 o
 -13  -8   2        7.68      -64.12     74.61 o
 -12  -8   2      115.10      121.57     79.62 o
 -11  -8   2      746.92      864.00     82.53 o
 -10  -8   2        0.94       42.32     35.70 o
  -9  -8   2      870.05      817.36     65.41 o
  -8  -8   2      774.00      798.27     55.26 o
  -7  -8   2      852.68      844.26     59.60 o
  -6  -8   2      176.51      184.88     24.84 o
  -5  -8   2      419.85      452.12     35.93 o
  -4  -8   2      420.44      382.56     34.33 o
  -3  -8   2     6204.61     5564.20    247.71 o
  -2  -8   2      266.67      312.73     27.73 o
  -1  -8   2      719.34      649.17     41.73 o
   0  -8   2      156.32      160.90     32.71 o
   1  -8   2    11507.12    10457.47    547.17 o
   2  -8   2      358.81      300.34     39.49 o
   3  -8   2     5822.23     5705.96    317.10 o
   4  -8   2     1006.35      922.16     70.16 o
   5  -8   2     2974.24     2801.52    113.50 o
   6  -8   2      535.16      535.81     29.96 o
   7  -8   2     1920.11     1861.68     99.58 o
   8  -8   2      569.91      520.71    124.43 o
   9  -8   2      780.06      777.51     81.37 o
  10  -8   2      327.54      186.88     56.12 o
  11  -8   2       39.24      -63.29     69.25 o
  12  -8   2       46.68       78.43     84.98 o
  13  -8   2      180.49      190.94    100.83 o
 -14  -7   2      383.39      446.84    108.46 o
 -13  -7   2     2850.38     2937.06    276.28 o
 -12  -7   2       65.89      118.59     48.49 o
 -11  -7   2      967.43     1041.64    182.96 o
 -10  -7   2       43.75       44.64     34.75 o
  -9  -7   2     2423.58     2535.85    109.74 o
  -8  -7   2      483.24      486.02     43.06 o
  -7  -7   2     1233.78     1204.75     59.69 o
  -6  -7   2      144.24      141.71     25.52 o
  -5  -7   2     1592.21     1498.38     76.48 o
  -4  -7   2     1336.51     1238.80     64.11 o
  -3  -7   2     3664.30     3619.66    156.84 o
  -2  -7   2     1725.01     1702.48     84.11 o
  -1  -7   2      607.90      590.93     37.07 o
   0  -7   2     1422.97     1390.21     89.88 o
   1  -7   2       65.34       53.14     22.90 o
   2  -7   2      653.00      607.29     41.36 o
   3  -7   2     2026.29     1988.82     99.86 o
   4  -7   2     1432.01     1513.86     76.08 o
   5  -7   2      607.83      636.94     36.85 o
   6  -7   2     1784.58     1737.94     66.64 o
   7  -7   2      909.16      885.29     58.97 o
   8  -7   2      639.44      588.31     65.97 o
   9  -7   2      633.24      560.03     67.28 o
  10  -7   2      415.14      495.83     68.43 o
  11  -7   2       73.04      147.79     75.80 o
  12  -7   2       22.88      -66.75     66.75 o
  13  -7   2      227.34      339.21    105.96 o
 -14  -6   2      341.24      417.88    100.48 o
 -13  -6   2      297.17      414.54     92.49 o
 -12  -6   2      201.37      326.92     56.55 o
 -11  -6   2      785.66      837.42     61.53 o
 -10  -6   2      342.35      348.09     35.69 o
  -9  -6   2     3810.69     3761.75    151.52 o
  -8  -6   2     1966.41     1866.46     85.23 o
  -7  -6   2     2981.99     2879.25    134.65 o
  -6  -6   2      909.90      845.29     58.46 o
  -5  -6   2     1897.44     1686.33     83.74 o
  -4  -6   2     1388.81     1379.63     68.73 o
  -3  -6   2     8464.25     8410.08    337.91 o
  -2  -6   2     4163.85     4384.77    184.73 o
  -1  -6   2      681.81      723.88     39.40 o
   0  -6   2      269.08      303.73     32.89 o
   1  -6   2    16381.33    15962.30   1296.36 o
   2  -6   2      982.40      902.47     50.97 o
   3  -6   2     2261.05     2142.99    100.83 o
   4  -6   2       81.70       91.61     16.76 o
   5  -6   2     1674.47     1602.85     61.34 o
   6  -6   2     3859.62     3686.10    127.94 o
   7  -6   2      393.26      389.21     51.74 o
   8  -6   2      124.72       72.52     41.63 o
   9  -6   2      422.40      382.95     57.23 o
  10  -6   2     1788.33     1902.19    133.29 o
  11  -6   2      443.33      478.70    112.93 o
  12  -6   2       49.57        2.38     72.82 o
  13  -6   2      210.14      279.02     92.01 o
 -14  -5   2      306.48      203.93     82.60 o
 -13  -5   2     1253.46     1463.88    162.69 o
 -12  -5   2       33.37       57.33     61.38 o
 -11  -5   2      218.83      170.86     35.19 o
 -10  -5   2      360.18      418.56     37.43 o
  -9  -5   2     4959.85     4802.29    188.56 o
  -8  -5   2     3750.45     3343.93    135.11 o
  -7  -5   2     2718.51     2583.80    107.09 o
  -6  -5   2     1558.11     1529.81     77.60 o
  -5  -5   2     3592.92     3346.75    262.93 o
  -4  -5   2    19642.50    19493.44    818.41 o
  -3  -5   2     3039.07     3245.20    140.95 o
  -2  -5   2      124.75      138.35     17.05 o
  -1  -5   2     4932.48     4958.34    267.42 o
   0  -5   2     2993.63     2898.17    296.07 o
   1  -5   2       26.89       12.26     20.23 o
   2  -5   2     1757.70     1740.40    101.30 o
   3  -5   2     2836.07     2678.10    149.03 o
   4  -5   2      183.22      190.77     16.43 o
   5  -5   2      154.20      138.62     13.71 o
   6  -5   2     3979.79     3800.82    130.59 o
   7  -5   2     1489.20     1504.69    103.79 o
   8  -5   2      760.77      590.28     61.51 o
   9  -5   2      642.25      693.25     69.07 o
  10  -5   2     1114.61     1005.39     87.15 o
  11  -5   2     2149.72     1974.11    139.23 o
  12  -5   2      942.90     1079.14    138.62 o
  13  -5   2      279.26      486.29    102.86 o
  14  -5   2      438.79      480.93    105.84 o
 -15  -4   2      144.75      240.29     82.48 o
 -14  -4   2      407.79      595.95    100.48 o
 -13  -4   2      135.33      136.71     64.72 o
 -12  -4   2      288.45      230.27     68.65 o
 -11  -4   2      149.97      211.55     86.05 o
 -10  -4   2      874.96      899.79     60.85 o
  -9  -4   2     1045.33     1042.04     62.26 o
  -8  -4   2     3484.65     3100.31    125.85 o
  -7  -4   2     3737.50     3413.71    138.50 o
  -6  -4   2      925.25      908.05     47.04 o
  -5  -4   2     3903.52     3694.39    181.17 o
  -4  -4   2     8723.86     8873.89    312.89 o
  -3  -4   2     5784.43     5425.56    235.64 o
  -2  -4   2     3109.56     3153.09    130.73 o
  -1  -4   2    11945.64    12670.27   1421.03 o
   0  -4   2     3039.48     3464.17    249.93 o
   1  -4   2      795.32      708.30     71.40 o
   2  -4   2     6231.85     6012.95    347.81 o
   3  -4   2      538.00      559.45     47.19 o
   4  -4   2     9074.66     9753.87    356.94 o
   5  -4   2      667.02      580.56     30.31 o
   6  -4   2      648.98      562.88     30.94 o
   7  -4   2     1236.71     1196.40     64.25 o
   8  -4   2     2450.53     2281.69    144.11 o
   9  -4   2     2342.89     2277.40    145.00 o
  10  -4   2     1395.48     1312.61    101.13 o
  11  -4   2     2621.70     2555.38    166.28 o
  12  -4   2     1998.39     2045.05    353.81 o
  13  -4   2      634.89      745.17    110.97 o
  14  -4   2      363.76      401.07     97.97 o
 -15  -3   2       74.00       49.70     66.98 o
 -14  -3   2     1019.85     1288.56    141.12 o
 -13  -3   2       44.84      -18.95     54.23 o
 -12  -3   2       56.48       18.95     49.82 o
 -11  -3   2      352.68      383.91     72.47 o
 -10  -3   2     2567.81     2498.27    125.03 o
  -9  -3   2      537.33      462.74     36.51 o
  -8  -3   2       60.00       58.21     21.29 o
  -7  -3   2     4423.14     4097.86    160.39 o
  -6  -3   2     3643.59     2995.19    137.86 o
  -5  -3   2     2362.37     2465.95    120.57 o
  -4  -3   2     9421.98     9336.56    308.67 o
  -3  -3   2     5492.24     5703.98    232.88 o
  -2  -3   2     3237.66     3474.58    161.16 o
  -1  -3   2      659.01      724.94     39.60 o
   0  -3   2    25916.42    28297.94   3990.22 o
   1  -3   2      932.34      924.51     66.49 o
   2  -3   2     7441.38     6532.37    415.91 o
   3  -3   2     1002.34     1002.00     73.19 o
   4  -3   2     3464.77     3848.71    237.21 o
   5  -3   2     1878.78     1821.59     89.96 o
   6  -3   2     9244.57     9045.78    397.72 o
   7  -3   2       88.11       73.25     17.83 o
   8  -3   2     2206.50     2175.74    106.29 o
   9  -3   2     5842.82     5546.29    245.84 o
  10  -3   2      826.77      828.29     79.26 o
  11  -3   2     1017.78     1118.72     91.18 o
  12  -3   2     2592.03     2668.28    171.21 o
  13  -3   2      789.96      846.12    119.67 o
  14  -3   2       17.13       26.34     69.37 o
 -15  -2   2       34.82      136.83     69.49 o
 -14  -2   2      786.13     1046.96    121.22 o
 -13  -2   2       65.37       55.66     56.73 o
 -12  -2   2       70.70      111.80     53.64 o
 -11  -2   2      722.48      751.49     95.47 o
 -10  -2   2     3199.24     3026.41    186.61 o
  -9  -2   2      169.37      146.72     28.92 o
  -8  -2   2      973.09     1004.29     55.35 o
  -7  -2   2     2001.33     1902.86     85.37 o
  -6  -2   2    15290.18    13565.27    491.35 o
  -5  -2   2      178.18      174.13     17.89 o
  -4  -2   2     6840.90     6884.74    287.36 o
  -3  -2   2      157.58      141.36     14.07 o
  -2  -2   2    30072.00    29925.06   1543.61 o
  -1  -2   2      907.43     1003.49     52.76 o
   0  -2   2     2288.73     2699.91    117.74 o
   1  -2   2     2600.84     2509.59    111.21 o
   2  -2   2    15156.22    16871.75   1701.31 o
   3  -2   2     1684.55     1691.95    126.71 o
   4  -2   2    17325.55    18581.97   1001.91 o
   5  -2   2    12222.45    12045.61    532.15 o
   6  -2   2     2829.30     2847.74    124.67 o
   7  -2   2     1458.36     1451.65     76.71 o
   8  -2   2      459.42      400.77     36.85 o
   9  -2   2     3408.88     3144.48    194.64 o
  10  -2   2      603.71      584.81     59.52 o
  11  -2   2      388.82      448.46     56.75 o
  12  -2   2      998.39      879.03     84.66 o
  13  -2   2      160.90      212.16     74.61 o
  14  -2   2       33.93       23.12     65.08 o
 -15  -1   2      266.82      230.63     66.75 o
 -14  -1   2      715.18      874.13    106.44 o
 -13  -1   2      479.81      478.66     78.55 o
 -12  -1   2     5111.61     5603.80    452.56 o
 -11  -1   2      486.26      414.42     70.32 o
 -10  -1   2      768.28      770.24     52.19 o
  -9  -1   2      129.73      144.76     23.16 o
  -8  -1   2     1007.23      971.09     51.77 o
  -7  -1   2      268.82      274.38     22.05 o
  -6  -1   2     8353.01     7928.86    261.65 o
  -5  -1   2      299.24      292.50     18.87 o
  -4  -1   2     7423.95     7822.17    281.67 o
  -3  -1   2      336.33      335.18     19.63 o
  -2  -1   2     8024.23     7606.73    251.59 o
  -1  -1   2     1674.25     1758.87     83.17 o
   0  -1   2      101.34       22.42     17.27 o
   1  -1   2     1214.52     1652.39    280.15 o
   2  -1   2    54298.89    61323.60   4208.33 o
   3  -1   2      415.27      420.53     31.53 o
   4  -1   2    12208.99    12750.21    810.49 o
   5  -1   2     5690.84     5995.14    383.14 o
   6  -1   2     4991.31     4929.46    222.57 o
   7  -1   2     1759.93     1857.24     91.06 o
   8  -1   2      531.05      521.68     37.48 o
   9  -1   2     2696.40     2445.14    149.22 o
  10  -1   2      126.64      150.20     38.73 o
  11  -1   2      526.66      447.27     64.12 o
  12  -1   2      614.64      643.10     69.68 o
  13  -1   2      743.66      670.55     75.62 o
  14  -1   2       16.57        4.41     58.52 o
 -14   0   2       19.27       19.43     44.34 o
 -13   0   2        9.86      104.65     51.49 o
 -12   0   2     1748.02     1714.54    156.73 o
 -11   0   2      124.28       99.05     48.87 o
 -10   0   2      190.66      206.83     28.28 o
  -9   0   2      168.94      147.39     23.86 o
  -8   0   2      867.92      900.35     44.45 o
  -7   0   2       13.28       20.40     14.32 o
  -6   0   2    11603.30    10322.37    313.37 o
  -5   0   2       94.34      103.88     12.00 o
  -4   0   2     7603.64     7167.00    218.01 o
  -3   0   2        1.87       -3.21      9.23 o
  -2   0   2   121228.57   106949.73   3942.21 o
  -1   0   2     1725.29     1753.10     96.08 o
   0   0   2    26077.00    34603.13   2034.20 o
   1   0   2        1.81       -8.92      8.92 o
   2   0   2    27796.21    28307.68   1467.73 o
   3   0   2     3787.14     3512.23    192.20 o
   4   0   2    21309.47    21668.46   1500.83 o
   5   0   2     2323.46     2534.14    114.63 o
   6   0   2     3746.97     4044.05    155.73 o
   7   0   2     3663.94     4032.72    186.28 o
   8   0   2      224.12      197.47     34.40 o
   9   0   2      112.53      124.05     34.32 o
  10   0   2      555.45      561.04     66.57 o
  11   0   2      615.76      646.36     64.25 o
  12   0   2       59.83       -4.23     37.75 o
  13   0   2       46.66       79.49     42.92 o
  14   0   2      119.13      138.26     61.74 o
 -13   1   2      466.60      480.69     64.96 o
 -12   1   2     5225.12     5984.02    443.98 o
 -11   1   2      411.30      438.38     41.55 o
 -10   1   2      703.65      803.59     58.01 o
  -9   1   2      129.40      122.43     21.22 o
  -8   1   2     1328.61     1300.84     59.97 o
  -7   1   2      241.05      233.65     19.29 o
  -6   1   2     8512.49     7671.73    287.69 o
  -5   1   2      324.38      305.70     18.75 o
  -4   1   2     7204.25     7347.99    249.72 o
  -3   1   2      337.48      326.40     17.50 o
  -2   1   2     7931.13     7536.53    281.48 o
  -1   1   2     1657.68     1754.72     76.74 o
   0   1   2      143.00      102.42     40.76 o
   1   1   2     1205.03     1638.61    208.94 o
   2   1   2    54390.01    58336.82   4403.92 o
   3   1   2      325.99      337.02     25.22 o
   4   1   2    11722.09    13762.70    488.93 o
   5   1   2     5744.20     6351.46    275.22 o
   6   1   2     5059.70     5372.96    210.13 o
   7   1   2     1746.07     1908.13    129.35 o
   8   1   2      348.95      393.33     42.97 o
   9   1   2     2581.32     2520.29    146.57 o
  10   1   2      176.03      147.14     35.37 o
  11   1   2      484.37      422.46     50.74 o
  12   1   2      832.46      721.45     65.69 o
  13   1   2      796.99      924.55     94.04 o
 -11   2   2      714.43      802.89     54.69 o
 -10   2   2     3242.41     3414.59    177.58 o
  -9   2   2      185.38      189.10     22.68 o
  -8   2   2      734.43      721.07     43.45 o
  -7   2   2     2088.90     2109.62     93.02 o
  -6   2   2    15038.30    13372.30    492.31 o
  -5   2   2      205.12      200.50     15.26 o
  -4   2   2     6284.43     6363.15    280.35 o
  -3   2   2      120.60      120.24     13.81 o
  -2   2   2    29415.34    29171.47   1228.50 o
  -1   2   2      797.76      884.74     57.51 o
   0   2   2     2512.51     2616.52    121.85 o
   1   2   2     2711.43     2542.55    192.01 o
   2   2   2    14386.20    16255.88   2261.08 o
   3   2   2     1743.21     1726.46    127.15 o
   4   2   2    17676.09    19686.66    703.34 o
   5   2   2    12157.89    13067.14    464.45 o
   6   2   2     2577.21     2618.37    107.90 o
   7   2   2     1545.53     1561.32     78.23 o
   8   2   2      748.99      743.07     70.75 o
   9   2   2     3599.17     3601.89    190.05 o
  10   2   2      446.04      453.17     48.16 o
  11   2   2      363.13      352.80     48.93 o
  12   2   2     1036.23     1160.78    104.53 o
  -8   3   2       27.45        3.93     41.00 o
  -7   3   2     4470.31     4333.60    318.71 o
  -6   3   2     3812.81     3068.61    168.59 o
  -5   3   2     2287.15     2166.00    132.02 o
  -4   3   2    10391.10     9383.91    394.89 o
  -3   3   2     5354.55     4932.83    226.34 o
  -2   3   2     3603.76     3815.75    157.38 o
  -1   3   2      772.02      739.07     37.94 o
   0   3   2    25498.31    26378.78   1402.66 o
   1   3   2      925.95     1025.06     57.89 o
   2   3   2     7293.42     6960.73    436.95 o
   3   3   2     1227.32     1248.88     78.38 o
   4   3   2     3774.99     4152.69    171.05 o
   5   3   2     1641.01     1523.10     78.23 o
   6   3   2     9792.77     9709.96    480.44 o
   7   3   2       81.52      136.10     23.28 o
   8   3   2     2246.25     2223.02    125.99 o
   9   3   2     5630.61     5545.85    295.10 o
  10   3   2      973.64      988.71     67.99 o
  -7   4   2     3870.06     3972.34    279.50 o
  -5   4   2     3913.87     3339.56    194.65 o
  -4   4   2     8116.69     7547.92    435.33 o
  -3   4   2     5905.25     5626.96    236.09 o
  -2   4   2     2898.96     2747.39    128.43 o
  -1   4   2    11986.12    11658.85    502.88 o
   0   4   2     2953.25     2918.86    136.02 o
   1   4   2      828.53      712.29     50.00 o
   2   4   2     6540.79     7216.79    475.68 o
   3   4   2      475.93      478.99     36.46 o
   4   4   2     8834.80     9462.92    404.69 o
   5   4   2      609.00      550.31     39.08 o
   6   4   2      697.72      664.15     42.73 o
   7   4   2     1217.10     1249.58    110.85 o
   8   4   2     2433.15     2397.49    191.18 o
  -4   5   2    20045.03    19502.73    997.25 o
  -3   5   2     3296.46     3133.11    140.66 o
  -2   5   2       90.99      103.25     19.63 o
  -1   5   2     4977.04     4990.66    267.21 o
   0   5   2     2805.67     2570.66    150.81 o
   1   5   2       29.27       36.99     17.72 o
   2   5   2     1889.10     1592.63     98.56 o
   3   5   2     2792.26     2584.26    212.99 o
   4   5   2      284.36      277.12     51.13 o
  -5   6   2     2149.78     1797.97    134.21 o
  -4   6   2     1410.04     1292.25    109.06 o
  -3   6   2     8065.32     7261.05    418.98 o
  -2   6   2     4192.72     4012.45    229.67 o
  -1   6   2      615.36      593.92     48.33 o
   0   6   2      290.46      315.38     31.65 o
   1   6   2    16730.28    15413.12    819.99 o
   2   6   2     1009.43      978.25     64.89 o
   3   6   2     2205.96     2196.17    128.31 o
  -4   7   2     1297.85     1126.58    101.67 o
  -3   7   2     3639.31     3211.44    269.13 o
  -2   7   2     1778.72     1802.61    106.39 o
  -1   7   2      702.95      643.69     48.83 o
   0   7   2     1435.91     1425.72     92.79 o
   1   7   2       91.95       81.90     35.10 o
   2   7   2      766.23      764.93     54.62 o
   3   7   2     2181.04     2363.05    173.30 o
  -6   8   2      174.06      156.85     27.53 o
  -5   8   2      422.99      481.76     49.82 o
  -4   8   2      429.44      517.16     52.80 o
  -3   8   2     6323.29     6006.30    432.54 o
  -2   8   2      254.87      191.16     32.54 o
  -1   8   2      827.89      790.66     74.49 o
   0   8   2      195.83      229.39     44.52 o
   1   8   2    10971.50    10087.42    545.99 o
   2   8   2      360.33      402.74     53.16 o
   3   8   2     5732.52     5993.67    443.26 o
  -6   9   2       60.75       70.08     26.58 o
  -5   9   2      274.94      295.59     40.29 o
  -4   9   2       81.29       50.30     30.04 o
  -3   9   2      871.80      785.81     81.64 o
  -2   9   2       99.38       97.62     37.78 o
  -1   9   2     7170.30     6842.35    366.57 o
   0   9   2      527.72      496.71     47.61 o
   1   9   2      481.52      478.50     47.01 o
   2   9   2      866.73      912.75     94.28 o
   3   9   2    25944.59    26784.33   1847.79 o
   4   9   2     2520.28     2769.24    218.47 o
  -5  10   2     2763.09     2814.65    226.46 o
  -4  10   2       53.99       65.32     36.47 o
  -3  10   2     1383.15     1406.43    133.97 o
  -2  10   2      166.90      199.76     46.36 o
  -1  10   2     2205.01     2116.44    191.54 o
   0  10   2      173.59      179.61     35.46 o
   1  10   2      128.81      198.09     48.03 o
   2  10   2      549.93      669.96     80.57 o
   3  10   2      338.89      393.21     61.14 o
   4  10   2      334.66      386.29     59.95 o
  -3  11   2     8266.66     8363.03    598.33 o
  -2  11   2      911.34      970.80    103.58 o
  -1  11   2     2506.11     2730.51    221.33 o
   1  11   2     2161.23     2165.19    195.11 o
   2  11   2        0.79      -38.14     38.14 o
   3  11   2     3668.58     3757.80    310.01 o
  -4 -16   3      124.69      183.43     95.11 o
  -3 -16   3      149.97      170.08     94.04 o
  -2 -16   3        2.37      -33.49     76.52 o
   2 -16   3      193.31      149.94     89.75 o
   3 -16   3       28.43       77.59     83.07 o
  -6 -15   3       22.51       36.47     77.83 o
  -5 -15   3      175.35      124.55     82.24 o
  -4 -15   3      126.11      -46.36     73.18 o
  -3 -15   3      322.71      405.01     98.09 o
  -2 -15   3       45.33      144.58     79.62 o
  -1 -15   3      178.49      292.13     89.27 o
   1 -15   3      813.21     1026.10    139.33 o
   2 -15   3       45.71       34.21     76.88 o
   3 -15   3      246.74      353.75    102.74 o
   4 -15   3      247.67       84.51     87.37 o
   5 -15   3      201.42      134.21     93.68 o
   6 -15   3      359.99      425.74    118.12 o
  -8 -14   3      230.84      368.77    112.04 o
  -7 -14   3       75.31       87.48     87.01 o
  -6 -14   3       93.38       56.61     74.49 o
  -5 -14   3      557.37      636.59    118.00 o
  -4 -14   3      304.12      253.04     87.01 o
  -3 -14   3      524.11      307.99     89.51 o
  -2 -14   3      120.52       83.31     71.16 o
  -1 -14   3      613.12      609.89     73.03 o
   0 -14   3       20.94       69.92     48.00 o
   1 -14   3       41.50       17.22     78.13 o
   2 -14   3      464.52      530.27    106.08 o
   3 -14   3      438.50      579.14    111.32 o
   4 -14   3       58.71       36.21     45.42 o
   5 -14   3      126.36      106.57     52.88 o
   6 -14   3      195.15       75.17     57.55 o
   7 -14   3      191.19      236.35     99.28 o
  -9 -13   3      229.37      242.37     59.41 o
  -8 -13   3       75.71       69.13     80.33 o
  -7 -13   3      441.89      383.91     97.50 o
  -6 -13   3      817.50      867.22    126.10 o
  -5 -13   3      440.44      393.92     94.87 o
  -4 -13   3      500.89      518.83     97.50 o
  -3 -13   3       47.72       26.22     65.08 o
  -2 -13   3      776.98      773.58    104.77 o
  -1 -13   3      437.37      517.60     81.94 o
   0 -13   3      826.45      941.33     91.84 o
   1 -13   3      148.88      128.38     49.89 o
   2 -13   3       34.94        8.92     33.96 o
   3 -13   3      350.16      342.68     58.13 o
   4 -13   3      118.86      183.83     51.52 o
   5 -13   3       31.45       33.14     46.55 o
   6 -13   3      226.56      307.19     63.82 o
   7 -13   3       47.72       50.13     55.67 o
   8 -13   3      369.06      499.64    119.43 o
 -10 -12   3      384.30      512.51    119.79 o
  -9 -12   3      426.77      423.24    110.61 o
  -8 -12   3      713.87      663.05    120.02 o
  -7 -12   3      534.70      505.72    100.60 o
  -6 -12   3     1558.55     1610.60    174.49 o
  -5 -12   3        0.52      -39.33     55.90 o
  -4 -12   3      800.13      945.41    125.98 o
  -3 -12   3      531.06      580.91     63.79 o
  -2 -12   3     2013.94     2247.09    147.20 o
  -1 -12   3      312.09      311.86     50.78 o
   0 -12   3      227.47      223.49     48.20 o
   1 -12   3      669.77      752.85     72.29 o
   2 -12   3     1781.23     1918.13    131.74 o
   3 -12   3      168.48      264.84     60.82 o
   4 -12   3        0.81       92.55     44.40 o
   5 -12   3       78.99       76.71     71.22 o
   6 -12   3       66.78      216.51     60.01 o
   7 -12   3      858.27      925.44     94.04 o
   8 -12   3      461.94      438.63     75.37 o
   9 -12   3      287.50      369.96    103.69 o
  10 -12   3       18.66      -26.34     90.82 o
 -11 -11   3        0.98       58.05     79.26 o
 -10 -11   3      235.16      242.79     89.63 o
  -9 -11   3       80.32      137.90     83.19 o
  -8 -11   3     1768.05     1810.04    128.73 o
  -7 -11   3      156.94      104.65     72.71 o
  -6 -11   3     2291.36     2460.07    231.23 o
  -5 -11   3       22.29       91.78     66.87 o
  -4 -11   3     1485.62     1361.99     99.11 o
  -3 -11   3     1301.21     1376.80    102.14 o
  -2 -11   3     1381.68     1393.57    136.53 o
  -1 -11   3       63.09       69.45     37.88 o
   0 -11   3      256.04      268.12     46.36 o
   1 -11   3      230.21      208.82     44.80 o
   2 -11   3      940.23      857.48     77.24 o
   3 -11   3      206.42      201.00     43.02 o
   4 -11   3       57.45       58.07     29.28 o
   5 -11   3       31.52      -39.11     41.36 o
   6 -11   3      138.19      204.91     52.25 o
   7 -11   3      841.53      859.62     88.09 o
   8 -11   3      968.92     1010.88    100.49 o
   9 -11   3      274.15      218.95     86.53 o
  10 -11   3       49.39      -34.33     79.02 o
 -12 -10   3       29.72       18.00     86.29 o
 -11 -10   3      123.51      117.28     83.07 o
 -10 -10   3      119.71      203.08     57.19 o
  -9 -10   3      355.79      376.04     93.56 o
  -8 -10   3     2101.06     2264.13    147.59 o
  -7 -10   3       30.37        3.34     58.16 o
  -6 -10   3      667.75      670.08     99.76 o
  -5 -10   3     1043.82     1044.42    112.51 o
  -4 -10   3     2086.19     2234.89    140.76 o
  -3 -10   3      230.10      234.66     48.45 o
  -2 -10   3     7035.48     7002.05    401.49 o
  -1 -10   3       40.98       54.18     33.83 o
   0 -10   3      201.26      244.14     42.04 o
   1 -10   3      254.35      258.00     43.93 o
   2 -10   3    10937.33    11073.64    600.29 o
   3 -10   3      565.38      572.62     85.16 o
   4 -10   3     4495.67     4549.50    259.71 o
   5 -10   3       18.75       -3.34     26.07 o
   6 -10   3      870.50      921.36     84.11 o
   7 -10   3     1962.53     2232.04    154.37 o
   8 -10   3     2596.39     2637.63    175.34 o
   9 -10   3      625.20      619.70     81.74 o
  10 -10   3      230.95      245.65     90.35 o
  11 -10   3      188.98      147.44     93.80 o
 -13  -9   3      116.04      181.05     97.14 o
 -12  -9   3     1419.05     1771.63    200.24 o
 -11  -9   3        9.96      -18.81     44.60 o
 -10  -9   3      826.70      936.48     88.27 o
  -9  -9   3       90.47       41.02     47.33 o
  -8  -9   3     2574.52     2562.71    125.21 o
  -7  -9   3       31.17       18.45     38.50 o
  -6  -9   3      463.87      457.67     44.29 o
  -5  -9   3      537.97      594.86     57.45 o
  -4  -9   3     3941.59     3872.40    212.48 o
  -3  -9   3       14.11       -2.82     28.42 o
  -2  -9   3      274.06      277.15     41.10 o
  -1  -9   3       84.24       93.53     33.41 o
   0  -9   3      649.80      597.57     64.42 o
   1  -9   3      331.23      362.82     44.49 o
   2  -9   3      400.32      427.74     62.34 o
   3  -9   3      282.62      232.47     42.54 o
   4  -9   3      649.13      601.44     56.23 o
   5  -9   3      700.76      758.36     53.64 o
   6  -9   3      298.12      296.57     33.69 o
   7  -9   3      527.34      544.11    131.64 o
   8  -9   3     1905.56     2075.01    146.79 o
   9  -9   3      288.15      297.63     81.47 o
  10  -9   3      318.37      234.21     90.94 o
  11  -9   3      110.77       19.19     83.79 o
  12  -9   3      116.87      208.58    103.58 o
 -13  -8   3      463.04      599.28    119.79 o
 -12  -8   3      123.10      234.50    108.10 o
 -11  -8   3       88.82      117.28     49.84 o
 -10  -8   3     2352.53     2370.08    157.30 o
  -9  -8   3      204.37      184.94     35.76 o
  -8  -8   3     1114.45     1046.56    106.61 o
  -7  -8   3      300.36      350.64     58.51 o
  -6  -8   3      990.13      971.05     73.18 o
  -5  -8   3      648.56      662.57     55.37 o
  -4  -8   3      837.98      840.40     69.34 o
  -3  -8   3       74.28       87.78     29.41 o
  -2  -8   3     3776.91     3709.39    203.49 o
  -1  -8   3     2845.42     2799.56    161.56 o
   0  -8   3     1498.19     1390.87     95.40 o
   1  -8   3      193.61      214.84     56.91 o
   2  -8   3    12933.05    12122.79    657.02 o
   3  -8   3     4337.32     4205.28    250.94 o
   4  -8   3     6582.80     6340.95    345.85 o
   5  -8   3      166.97      166.94     33.17 o
   6  -8   3     2717.04     2750.19    133.54 o
   7  -8   3     1025.58     1052.79     64.34 o
   8  -8   3     2171.35     2352.89    156.54 o
   9  -8   3      210.89      193.15     55.46 o
  10  -8   3      584.29      533.88     73.78 o
  11  -8   3       48.98      107.99     82.12 o
  12  -8   3      223.48      250.42    100.36 o
 -14  -7   3       76.85      145.17     89.03 o
 -13  -7   3      278.37      467.06     75.69 o
 -12  -7   3      323.97      454.65     84.03 o
 -11  -7   3        7.12       -3.82     54.89 o
 -10  -7   3     1339.87     1329.57     81.58 o
  -9  -7   3      741.53      777.24     56.94 o
  -8  -7   3     1335.73     1233.88     89.03 o
  -7  -7   3       37.86       18.83     33.12 o
  -6  -7   3      565.48      604.92     44.70 o
  -5  -7   3      121.71      157.31     27.29 o
  -4  -7   3     1991.92     1815.93    111.41 o
  -3  -7   3        1.22        0.98     21.56 o
  -2  -7   3     8746.72     8803.39    468.42 o
  -1  -7   3      137.87      114.14     27.69 o
   0  -7   3      592.03      606.62     49.97 o
   1  -7   3      756.23      734.48     59.08 o
   2  -7   3     5903.22     5401.40    243.63 o
   3  -7   3     1149.95     1160.97     64.30 o
   4  -7   3     4019.52     3890.76    176.68 o
   5  -7   3     1690.51     1713.85     85.66 o
   6  -7   3      373.68      385.49     27.76 o
   7  -7   3     1112.36     1044.47     51.21 o
   8  -7   3     2047.23     1888.22    132.07 o
   9  -7   3     2486.74     2506.77    164.13 o
  10  -7   3      500.58      389.87     65.73 o
  11  -7   3       80.75       45.41     75.92 o
  12  -7   3      219.47      318.00     98.81 o
  13  -7   3      425.06      508.82    114.78 o
 -14  -6   3     2168.39     2588.43    255.06 o
 -13  -6   3       93.85       96.78     71.75 o
 -12  -6   3        9.39      -45.31     88.32 o
 -11  -6   3      100.42       83.33     33.40 o
 -10  -6   3     5039.94     5207.08    238.22 o
  -9  -6   3      168.32      206.92     34.98 o
  -8  -6   3     2242.78     2005.37    103.93 o
  -7  -6   3        2.38       -8.12     28.75 o
  -6  -6   3     3746.22     3636.04    196.12 o
  -5  -6   3     2692.09     2576.42    151.10 o
  -4  -6   3     4232.15     4375.78    234.18 o
  -3  -6   3      491.24      497.47     43.75 o
  -2  -6   3     2143.02     2141.80    121.22 o
  -1  -6   3     3461.45     3668.90    304.79 o
   0  -6   3     8183.21     8921.86    606.32 o
   1  -6   3     3602.99     3693.99    228.83 o
   2  -6   3      766.01      755.40     57.51 o
   3  -6   3      510.76      534.74     36.47 o
   4  -6   3     5279.37     5608.12    317.12 o
   5  -6   3     1821.78     1766.90     86.71 o
   6  -6   3      994.36      980.72     48.80 o
   7  -6   3        6.82       -0.59     13.15 o
   8  -6   3     1119.54     1104.05     89.57 o
   9  -6   3     1277.27     1236.95     98.38 o
  10  -6   3     2257.39     2310.31    184.62 o
  11  -6   3       24.73       -9.34     45.97 o
  12  -6   3      204.08      223.12     90.23 o
  13  -6   3      975.58      954.59    143.62 o
 -14  -5   3      268.07      283.31     82.72 o
 -13  -5   3      122.24      226.22     74.85 o
 -12  -5   3       68.29       69.24     45.41 o
 -11  -5   3       91.96      131.77     48.45 o
 -10  -5   3     2677.42     2579.81    129.80 o
  -9  -5   3     2134.84     2036.37    106.90 o
  -8  -5   3     3199.59     2857.58    139.39 o
  -7  -5   3      816.44      852.07     66.06 o
  -6  -5   3     4398.66     4219.90    360.91 o
  -5  -5   3     5672.22     5629.39    242.95 o
  -4  -5   3    17660.24    18289.48    922.46 o
  -3  -5   3     1374.52     1365.80     97.93 o
  -2  -5   3      501.39      448.28     31.87 o
  -1  -5   3     4180.84     5097.57    286.53 o
   0  -5   3    11233.90    11827.11   1440.52 o
   1  -5   3     8044.54     8541.58    597.54 o
   2  -5   3      326.45      337.07     25.98 o
   3  -5   3      551.25      547.18     35.19 o
   4  -5   3     5507.35     5435.37    556.24 o
   5  -5   3     1085.38     1020.09     54.76 o
   6  -5   3      691.48      720.64     38.46 o
   7  -5   3      929.29      880.03     66.58 o
   8  -5   3     1011.94     1005.23     58.60 o
   9  -5   3     1347.11     1161.65     92.97 o
  10  -5   3     1446.48     1511.92    115.29 o
  11  -5   3      324.80      368.33     62.83 o
  12  -5   3       30.13       25.15     68.06 o
  13  -5   3      634.36      571.99    110.49 o
  14  -5   3      561.10      603.57    118.00 o
 -15  -4   3       78.78       22.17     68.89 o
 -14  -4   3       11.67       76.76     67.70 o
 -13  -4   3       26.30       45.17     62.22 o
 -12  -4   3       50.91        9.98    115.79 o
 -11  -4   3       80.62       96.57     42.40 o
 -10  -4   3     1561.61     1564.44     88.58 o
  -9  -4   3     1648.52     1489.66     84.94 o
  -8  -4   3     1516.47     1415.00     80.01 o
  -7  -4   3     5005.92     4960.17    221.26 o
  -6  -4   3     6519.65     6063.63    466.15 o
  -5  -4   3    20047.64    21329.63    863.70 o
  -4  -4   3     6799.04     7038.87    255.38 o
  -3  -4   3     2915.77     3110.07    137.03 o
  -2  -4   3     6317.74     6070.88    225.76 o
  -1  -4   3    20573.00    22118.05   1605.32 o
   0  -4   3     2274.11     2474.53    176.09 o
   1  -4   3     8329.57     8446.76    410.48 o
   2  -4   3     3669.38     3454.49    160.99 o
   3  -4   3      656.58      583.93     59.89 o
   4  -4   3     9462.39     9136.14    544.28 o
   5  -4   3     2895.82     2621.68    165.69 o
   6  -4   3     1138.77     1145.52     74.04 o
   7  -4   3     3469.41     3422.16    160.96 o
   8  -4   3     1438.57     1223.72     70.54 o
   9  -4   3      225.25      232.94     27.41 o
  10  -4   3     2233.49     2192.11    149.05 o
  11  -4   3      852.10      822.05     91.72 o
  12  -4   3      159.53       92.85     66.03 o
  13  -4   3       26.53       -9.42     69.49 o
  14  -4   3      472.08      790.70    126.82 o
 -15  -3   3      226.12      238.74     75.33 o
 -14  -3   3       41.69      -17.64     61.86 o
 -13  -3   3       20.00       49.34     55.54 o
 -12  -3   3       76.10       99.52     57.45 o
 -11  -3   3     2540.08     2593.08    163.75 o
 -10  -3   3      130.00      134.04     28.80 o
  -9  -3   3     2646.89     2579.72    126.71 o
  -8  -3   3      145.19      177.58     29.24 o
  -7  -3   3     9790.54     8953.96    390.55 o
  -6  -3   3     3592.31     3382.54    160.05 o
  -5  -3   3     7636.49     6883.91    369.83 o
  -4  -3   3     4693.61     4613.57    157.78 o
  -3  -3   3    14319.84    14112.28    456.99 o
  -2  -3   3    10735.80    11251.37    423.73 o
  -1  -3   3     2662.51     3001.87    190.20 o
   0  -3   3    14046.40    16692.56    740.92 o
   1  -3   3    26292.63    26299.70   1155.38 o
   2  -3   3       62.87       50.94     17.06 o
   3  -3   3      201.33      201.39     26.81 o
   4  -3   3    11723.04    12792.53    977.01 o
   5  -3   3     4910.42     5373.30    322.70 o
   6  -3   3      861.86      786.70     62.34 o
   7  -3   3     3333.85     3388.65    152.24 o
   8  -3   3     2205.42     2077.53    109.09 o
   9  -3   3      830.53      794.39     70.40 o
  10  -3   3     1563.11     1474.22    107.91 o
  11  -3   3     1663.51     1665.45    120.20 o
  12  -3   3      411.20      484.90     83.02 o
  13  -3   3      190.43      240.17     80.81 o
  14  -3   3      355.02      344.93     92.97 o
 -15  -2   3      447.66      611.56     97.85 o
 -14  -2   3       21.20       28.49     55.42 o
 -13  -2   3     1541.05     1584.86    160.31 o
 -12  -2   3       94.01       47.32     53.52 o
 -10  -2   3       26.10        6.66     22.39 o
  -9  -2   3      537.61      526.25     35.87 o
  -8  -2   3      471.68      489.22     33.12 o
  -7  -2   3    20152.65    19794.82    728.92 o
  -6  -2   3     1139.24     1007.15     48.94 o
  -5  -2   3     1861.26     1759.12     78.94 o
  -4  -2   3      224.15      210.47     19.88 o
  -3  -2   3     1226.85     1174.24     46.29 o
  -2  -2   3     4262.56     4344.08    146.79 o
  -1  -2   3     4824.69     5593.18    272.16 o
   0  -2   3     1514.41     1605.89    121.46 o
   1  -2   3    21486.86    22311.94   1236.93 o
   2  -2   3      168.20      155.00     34.62 o
   3  -2   3      122.58      109.67     17.18 o
   4  -2   3     9257.46    10588.06    694.10 o
   5  -2   3    23759.18    24651.48   1333.29 o
   6  -2   3      130.45      133.75     22.17 o
   7  -2   3     2070.94     1993.37    104.09 o
   8  -2   3     2323.54     2033.15    103.23 o
   9  -2   3      317.33      300.11     47.50 o
  10  -2   3      356.67      276.49     50.86 o
  11  -2   3     2275.27     2224.79    146.18 o
  12  -2   3      585.36      525.79     67.97 o
  13  -2   3      538.55      548.63    101.79 o
  14  -2   3        6.39       70.80     68.77 o
 -14  -1   3       85.56       98.09     57.09 o
 -13  -1   3       79.05      121.33     56.38 o
 -12  -1   3      126.86       80.21     52.32 o
 -11  -1   3     4687.09     4893.08    425.98 o
 -10  -1   3       32.99       33.78     30.75 o
  -9  -1   3        2.96      -17.90     32.72 o
  -8  -1   3      104.06       78.40     30.31 o
  -7  -1   3    12711.44    12135.29    431.85 o
  -6  -1   3       59.08       52.61     16.35 o
  -5  -1   3      165.35      173.72     16.76 o
  -4  -1   3      166.56      149.75     14.50 o
  -3  -1   3     2010.17     2306.76     84.71 o
  -2  -1   3      870.76      797.16     36.54 o
  -1  -1   3    24284.25    24751.31   1056.45 o
   0  -1   3      209.43      208.41     45.89 o
   1  -1   3     3751.73     4669.58    248.09 o
   2  -1   3     1330.37     1330.63    145.89 o
   3  -1   3     7106.37     6535.51    352.58 o
   4  -1   3     4238.62     4599.78    244.82 o
   5  -1   3     1828.93     1822.78    182.12 o
   6  -1   3     3984.66     4220.66    259.17 o
   7  -1   3     6686.56     6921.61    370.90 o
   8  -1   3     2012.72     2046.14    135.18 o
   9  -1   3      790.17      848.25     71.32 o
  10  -1   3       54.77       64.59     38.12 o
  11  -1   3     2000.85     2227.34    163.83 o
  12  -1   3      563.35      464.20     64.24 o
  13  -1   3      250.88      287.48     73.54 o
  14  -1   3        5.57      -10.97     57.57 o
 -14   0   3       97.51      178.55     53.64 o
 -13   0   3     6089.57     6398.32    492.73 o
 -12   0   3       56.85       31.23     46.60 o
 -11   0   3     4830.47     5064.83    393.44 o
 -10   0   3      316.49      316.08     37.40 o
  -9   0   3       21.52        8.40     18.70 o
  -8   0   3       43.47       28.84     14.40 o
  -7   0   3     7578.14     7033.11    236.17 o
  -6   0   3       21.53       23.20     12.44 o
  -5   0   3       42.18       49.93     11.39 o
  -4   0   3      108.13      117.21     13.53 o
  -3   0   3     3647.82     3661.25    140.69 o
  -2   0   3      245.29      228.98     23.30 o
  -1   0   3     2460.07     2291.58    104.26 o
   0   0   3      503.01      633.91     38.03 o
   1   0   3      165.77      173.65     16.99 o
   2   0   3      968.16      991.78     65.79 o
   3   0   3     1940.80     1942.22    112.26 o
   4   0   3      878.82      976.37     64.18 o
   5   0   3       19.57       30.11     34.15 o
   6   0   3     1765.10     1859.64    149.52 o
   7   0   3     5357.64     5794.18    255.78 o
   8   0   3     1125.19     1154.60     82.69 o
   9   0   3      316.24      339.37     44.70 o
  10   0   3      156.30      195.30     40.48 o
  11   0   3     4175.07     4244.79    242.18 o
  12   0   3      500.93      442.96     57.82 o
  13   0   3      437.16      408.95     60.34 o
  14   0   3      152.99      113.94     63.41 o
 -12   1   3      132.95       83.19     42.55 o
 -11   1   3     4385.14     5778.00    297.59 o
 -10   1   3       31.03       35.49     23.34 o
  -9   1   3        8.69       22.93     25.47 o
  -8   1   3      141.86      144.57     19.56 o
  -7   1   3    11782.35    11235.22    385.23 o
  -6   1   3       60.74       30.70     12.31 o
  -5   1   3       87.68      107.85     12.98 o
  -4   1   3      155.58      153.46     13.56 o
  -3   1   3     1701.97     1955.30     74.37 o
  -2   1   3      838.01      752.86     37.35 o
  -1   1   3    24774.75    25259.06   1056.38 o
   0   1   3      196.89      145.75     22.24 o
   1   1   3     3990.32     4696.06    353.04 o
   2   1   3     1074.37     1204.06    190.64 o
   3   1   3     7062.33     6856.39    537.94 o
   4   1   3     4239.92     4576.35    337.81 o
   5   1   3     1678.82     1789.22     91.81 o
   6   1   3     4015.11     4584.31    182.39 o
   7   1   3     6578.77     7351.51    309.69 o
   8   1   3     2143.25     2448.74    134.50 o
   9   1   3      832.43      865.75     68.26 o
  10   1   3       93.75      110.40     36.03 o
  11   1   3     2107.71     2107.93    136.69 o
  12   1   3      529.25      420.18     55.30 o
  13   1   3      227.14      179.90     48.09 o
 -12   2   3       61.92      106.44     31.23 o
 -11   2   3     3122.28     4160.70    224.01 o
 -10   2   3       27.19       -6.51     35.04 o
  -9   2   3      398.27      427.76     31.35 o
  -8   2   3      391.41      383.53     36.82 o
  -7   2   3    21124.65    19869.23   1011.94 o
  -6   2   3     1086.49      925.98     51.81 o
  -5   2   3     2004.48     1891.55     63.14 o
  -4   2   3      237.46      243.80     18.14 o
  -3   2   3     1331.64     1191.41     51.15 o
  -2   2   3     4473.48     4304.28    164.22 o
  -1   2   3     4411.31     5178.66    233.69 o
   0   2   3     1546.43     1555.61     73.89 o
   1   2   3    22067.74    25515.84   2297.25 o
   2   2   3      243.62      257.76     27.22 o
   3   2   3       78.86       56.67     16.67 o
   4   2   3     9331.31    10244.30    444.91 o
   5   2   3    23781.57    26215.31    935.98 o
   6   2   3      101.56      119.95     22.17 o
   7   2   3     2235.28     2331.78    104.97 o
   8   2   3     2143.20     2154.23    105.30 o
   9   2   3      302.16      278.45     48.81 o
  10   2   3      427.37      405.23     52.68 o
  11   2   3     2257.34     2252.10    138.66 o
  12   2   3      647.32      634.40     61.11 o
  13   2   3      609.57      716.80     81.17 o
  -9   3   3     2672.40     2572.34    219.67 o
  -8   3   3      217.23      141.12     51.85 o
  -7   3   3     9639.88     9312.85    658.52 o
  -6   3   3     3827.78     3628.37    154.01 o
  -5   3   3     7583.04     7063.35    299.07 o
  -4   3   3     4662.50     4614.40    199.58 o
  -3   3   3    14188.34    13242.00    578.00 o
  -2   3   3    10706.83    11554.91    476.94 o
  -1   3   3     3013.55     3263.39    167.25 o
   0   3   3    14156.16    15569.40    687.38 o
   1   3   3    27024.13    28743.08   1416.65 o
   2   3   3       83.73       97.36     50.66 o
   3   3   3      425.81      446.72     51.73 o
   4   3   3    11659.63    13080.05    538.17 o
   5   3   3     5124.83     5583.38    236.85 o
   6   3   3      901.83      928.29     60.83 o
   7   3   3     3153.68     3194.63    180.31 o
   8   3   3     2461.00     2479.17    131.04 o
   9   3   3      749.11      713.46     57.68 o
  10   3   3     1444.97     1439.51     95.82 o
  11   3   3     1553.13     1571.82    105.04 o
  12   3   3      453.18      503.69     61.14 o
  -8   4   3     1532.18     1473.06    146.36 o
  -7   4   3     4910.67     4887.24    374.49 o
  -6   4   3     6069.46     6058.03    448.39 o
  -5   4   3    19973.53    19345.00    852.08 o
  -4   4   3     6428.06     6355.58    288.07 o
  -3   4   3     2986.65     2891.92    132.51 o
  -2   4   3     6303.15     5809.82    254.09 o
  -1   4   3    19596.80    20362.11    881.60 o
   0   4   3     2141.15     2030.20    129.03 o
   1   4   3     8586.47     8154.00    359.02 o
   2   4   3     3649.68     3975.70    286.65 o
   3   4   3      537.24      508.43     38.28 o
   4   4   3     9287.55     9673.58    399.47 o
   5   4   3     2913.59     2539.10    138.68 o
   6   4   3     1100.34     1100.20     70.56 o
   7   4   3     3611.45     3598.87    190.26 o
   8   4   3     1325.21     1343.25     81.61 o
   9   4   3      263.14      293.03     42.97 o
  10   4   3     2257.57     2435.27    199.52 o
  -8   5   3     3397.15     3065.67    245.29 o
  -7   5   3      822.10      865.55     98.69 o
  -6   5   3     4904.85     5038.84    351.61 o
  -5   5   3     5819.30     5288.55    408.94 o
  -4   5   3    18141.96    17234.33    740.96 o
  -3   5   3     1248.41     1183.93     62.99 o
  -2   5   3      530.55      472.19     35.83 o
  -1   5   3     4411.70     4714.18    210.14 o
   0   5   3    11461.66    10779.44    468.37 o
   1   5   3     7953.70     8004.17    438.80 o
   2   5   3      295.33      347.91     51.49 o
   3   5   3      523.99      525.98     70.32 o
   4   5   3     5994.12     5747.86    281.59 o
   5   5   3     1065.64      998.34     62.19 o
   6   5   3      665.89      675.90     49.34 o
   7   5   3      959.14      934.80     60.20 o
  -6   6   3     3278.95     2965.55    268.77 o
  -5   6   3     2739.51     2847.07    215.14 o
  -4   6   3     4369.62     4156.56    226.32 o
  -3   6   3      566.84      565.83     35.54 o
  -2   6   3     2035.56     1983.50     95.33 o
  -1   6   3     3633.79     3461.99    155.60 o
   0   6   3     8345.30     8133.74    453.89 o
   1   6   3     3461.02     3222.58    193.32 o
   2   6   3      846.29      853.18     61.09 o
   3   6   3      622.67      620.02     77.47 o
  -6   7   3      404.16      404.89     47.79 o
  -5   7   3      134.86      143.15     26.58 o
  -4   7   3     1874.11     1844.93    149.58 o
  -3   7   3        1.75       15.02     24.55 o
  -2   7   3     9146.64     8753.64    467.66 o
  -1   7   3      215.45      246.67     30.62 o
   0   7   3      628.68      579.45     48.49 o
   1   7   3      719.02      769.91     58.63 o
   2   7   3     5752.15     5656.68    300.66 o
  -6   8   3     1321.76     1253.87     92.85 o
  -5   8   3      694.38      653.99     66.87 o
  -4   8   3     1055.86     1109.41     91.18 o
  -3   8   3       85.58       42.67     33.13 o
  -2   8   3     3509.87     3344.33    281.05 o
  -1   8   3     2842.12     2717.77    160.59 o
   0   8   3     1464.76     1526.54     96.77 o
   1   8   3      181.56      226.66     34.82 o
   2   8   3    13053.90    12925.60    927.17 o
   3   8   3     4472.07     5150.41    355.30 o
  -5   9   3      522.79      520.74     61.02 o
  -4   9   3     3534.05     3425.26    287.37 o
  -3   9   3       14.89        0.12     30.51 o
  -2   9   3      307.48      370.20     56.02 o
  -1   9   3      101.29       96.84     29.54 o
   0   9   3      622.41      599.01     54.82 o
   1   9   3      330.15      356.97     59.00 o
   2   9   3      460.73      564.84     70.32 o
   3   9   3      273.10      420.26     61.74 o
  -6  10   3      875.75      683.19     66.87 o
  -5  10   3     1097.62     1006.91     99.17 o
  -4  10   3     2007.13     2221.21    186.77 o
  -3  10   3      202.65      182.48     47.68 o
  -2  10   3     7417.54     8092.47    566.51 o
  -1  10   3       65.92      100.48     44.22 o
   0  10   3      202.06      196.14     36.77 o
   1  10   3      258.28      313.94     59.00 o
   2  10   3    10738.72    11423.22    845.05 o
   3  10   3      530.10      539.57     74.97 o
  -3  11   3     1372.58     1413.94    137.31 o
  -2  11   3     1323.48     1405.72    136.71 o
  -1  11   3       99.94      105.01     46.60 o
   1  11   3      265.25      388.91     65.91 o
   2  11   3      953.99     1105.60    111.56 o
  -3 -16   4       40.80       72.23     81.88 o
  -2 -16   4       24.16       35.40     78.07 o
   2 -16   4       53.71       61.62     87.01 o
  -6 -15   4      195.92      173.42     93.44 o
  -5 -15   4      155.73      100.83     84.62 o
  -4 -15   4      174.02      154.23     88.08 o
  -3 -15   4       84.57       10.61     73.06 o
  -2 -15   4      311.49      237.90     86.89 o
  -1 -15   4       33.03       31.82     71.28 o
   1 -15   4      189.96      177.23     84.62 o
   2 -15   4       47.76      -68.89     68.89 o
   3 -15   4       17.21       25.27     82.48 o
   4 -15   4      888.56     1137.42    157.33 o
   5 -15   4      122.68       83.19     93.21 o
  -8 -14   4      137.58      135.28     88.68 o
  -7 -14   4       42.41       96.66     78.19 o
  -6 -14   4       72.31      -39.69     65.20 o
  -5 -14   4      456.36      592.85    114.42 o
  -4 -14   4      112.33      219.67     86.65 o
  -3 -14   4        0.30       -2.38     69.73 o
  -2 -14   4       25.06       63.05     68.77 o
  -1 -14   4      447.41      465.87     68.43 o
   0 -14   4      761.42      847.63     85.41 o
   1 -14   4       97.59      183.07     80.81 o
   2 -14   4      526.24      497.50    106.20 o
   3 -14   4      221.16      252.49     57.43 o
   4 -14   4       14.54      -41.73     71.16 o
   5 -14   4      228.14      213.48     61.16 o
   6 -14   4      261.24      219.10     65.90 o
   7 -14   4       45.89      -20.98     91.06 o
  -9 -13   4      140.55      171.86     55.59 o
  -8 -13   4      184.70      172.35     91.66 o
  -7 -13   4       67.69       35.16     78.19 o
  -6 -13   4      256.28      159.24     82.84 o
  -5 -13   4      632.02      675.92    111.56 o
  -4 -13   4       78.96       33.49     70.92 o
  -3 -13   4     1038.42      964.36    128.72 o
  -2 -13   4     1084.81     1243.40    190.88 o
  -1 -13   4       19.36       22.51     41.97 o
   0 -13   4      176.16      130.40     46.94 o
   1 -13   4      462.01      524.16     96.25 o
   2 -13   4     2193.64     2393.37    204.05 o
   3 -13   4      222.28      171.16     84.15 o
   4 -13   4        5.56       -4.12     43.51 o
   5 -13   4       24.22       58.00     89.21 o
   6 -13   4      988.93     1179.14    108.60 o
   7 -13   4      161.89      164.72     96.78 o
   8 -13   4      203.25      269.96    101.55 o
 -10 -12   4       53.79       90.82     83.19 o
  -9 -12   4      324.57      451.73    110.97 o
  -8 -12   4      227.80      231.65     71.16 o
  -7 -12   4     1196.08     1298.92    160.31 o
  -6 -12   4      888.69      903.93    130.04 o
  -5 -12   4      678.19      645.17    104.65 o
  -4 -12   4      431.13      474.73     92.61 o
  -3 -12   4     1600.15     1719.88    120.46 o
  -2 -12   4     1375.19     1303.33    100.37 o
  -1 -12   4      441.32      507.24    107.21 o
   0 -12   4      333.65      480.47     60.36 o
   1 -12   4      550.05      586.76     65.76 o
   2 -12   4     1181.87     1171.73    118.30 o
   3 -12   4      416.12      466.90     59.47 o
   4 -12   4       13.87      -45.89     56.85 o
   5 -12   4        7.44      -43.10     43.10 o
   6 -12   4      206.26      161.70     55.42 o
   7 -12   4      176.88      144.53     58.44 o
   8 -12   4      107.79      -29.20     70.44 o
   9 -12   4      193.89      237.07    103.46 o
 -11 -11   4      256.20      391.54    107.15 o
 -10 -11   4       61.31       -2.91     53.05 o
  -9 -11   4      182.77       80.93     78.07 o
  -8 -11   4      436.89      402.15     61.13 o
  -7 -11   4     1058.26     1161.26    145.89 o
  -6 -11   4      379.66      507.98     93.09 o
  -5 -11   4      329.06      303.22     76.16 o
  -4 -11   4     1199.11     1201.76    130.15 o
  -3 -11   4    10933.69    10681.91    575.99 o
  -2 -11   4       13.50       19.29     35.89 o
  -1 -11   4      215.59      210.22     44.35 o
   0 -11   4     1195.92     1222.23     94.08 o
   1 -11   4     4027.87     4439.85    254.42 o
   2 -11   4     1425.13     1466.64    116.45 o
   3 -11   4      744.31      776.07     70.93 o
   4 -11   4       19.21       10.62     54.83 o
   5 -11   4      165.57      107.07     60.79 o
   6 -11   4      824.07      906.96     95.59 o
   7 -11   4      512.84      656.83     80.57 o
   8 -11   4      738.38      821.76     93.43 o
   9 -11   4       15.57       72.71     77.35 o
  10 -11   4       47.91      -59.36     79.02 o
 -12 -10   4       17.65       65.67     88.08 o
 -11 -10   4      268.99      327.75     63.57 o
 -10 -10   4      105.79       51.87     94.52 o
  -9 -10   4     2703.19     2718.59    256.02 o
  -8 -10   4       32.34       -5.04     43.46 o
  -7 -10   4     3272.28     3260.30    289.99 o
  -6 -10   4       70.15       19.43     57.45 o
  -5 -10   4     1042.80      934.93     75.46 o
  -4 -10   4     1010.73      953.52     79.78 o
  -3 -10   4     1795.84     1759.80    121.38 o
  -2 -10   4      339.02      263.71     47.29 o
  -1 -10   4     4159.15     3947.40    231.94 o
   0 -10   4        0.76      -29.24     32.01 o
   1 -10   4     1902.80     1786.29    121.68 o
   2 -10   4      201.04      208.45     42.61 o
   3 -10   4     2568.35     2486.51    154.93 o
   4 -10   4      597.04      530.00     58.19 o
   5 -10   4      198.85      260.85     42.76 o
   6 -10   4      273.08      338.35     59.88 o
   7 -10   4      625.25      519.10     76.94 o
   8 -10   4      991.32      884.95    140.11 o
   9 -10   4       22.26       51.13     71.16 o
  10 -10   4      259.24      284.86    101.43 o
  11 -10   4       27.24      -22.41     83.19 o
 -13  -9   4      259.72      326.34    105.60 o
 -12  -9   4        8.96       23.12     75.33 o
 -11  -9   4       87.25      125.34     52.59 o
 -10  -9   4      185.97      173.29     56.00 o
  -9  -9   4     2642.84     2542.07    239.33 o
  -8  -9   4      146.00      145.59     34.58 o
  -7  -9   4      667.85      667.04     65.16 o
  -6  -9   4      285.72      293.14     41.66 o
  -5  -9   4      210.27      288.08     41.49 o
  -4  -9   4      317.45      281.75     40.78 o
  -3  -9   4     6080.64     5952.82    329.51 o
  -2  -9   4      811.08      790.68     65.85 o
  -1  -9   4     2000.39     1942.85    127.14 o
   0  -9   4      229.69      216.87     36.09 o
   1  -9   4     6980.82     6701.13    371.75 o
   2  -9   4     1906.88     1843.93    132.00 o
   3  -9   4     7807.01     7315.23    399.26 o
   4  -9   4      708.03      714.04     64.21 o
   5  -9   4     1387.87     1391.90     97.33 o
   6  -9   4     1545.53     1538.64    115.16 o
   7  -9   4     3117.64     3178.66    198.03 o
   8  -9   4      397.50      376.09     65.15 o
   9  -9   4      121.13      169.21     58.53 o
  10  -9   4      171.19      176.40     89.87 o
  11  -9   4       85.78      157.21     93.68 o
  12  -9   4      233.74      383.07    118.95 o
 -13  -8   4     1310.55     1578.30    186.89 o
 -12  -8   4       13.37      110.29     52.92 o
 -11  -8   4       85.23      129.55     52.00 o
 -10  -8   4      376.37      313.59     58.55 o
  -9  -8   4     3295.61     3436.65    165.74 o
  -8  -8   4       49.87       95.27     37.77 o
  -7  -8   4      159.36      184.49     46.42 o
  -6  -8   4      730.12      709.29     57.68 o
  -5  -8   4      343.80      313.94     49.88 o
  -4  -8   4      190.45      172.70     33.62 o
  -3  -8   4      673.36      659.07     57.67 o
  -2  -8   4       43.79       24.07     29.32 o
  -1  -8   4      523.01      521.75     52.62 o
   0  -8   4      165.67      145.80     37.19 o
   1  -8   4     1120.56     1183.47     82.57 o
   2  -8   4      722.81      717.18     62.75 o
   3  -8   4     4542.55     4353.39    245.08 o
   4  -8   4      799.17      783.13     64.39 o
   5  -8   4     6253.61     6143.70    337.32 o
   6  -8   4      244.87      197.83     35.48 o
   7  -8   4     2861.09     2689.82    134.33 o
   8  -8   4     2071.05     2351.77    216.69 o
   9  -8   4     1130.22     1136.56    101.25 o
  10  -8   4      388.73      474.25    102.15 o
  11  -8   4      259.74      469.61    110.97 o
  12  -8   4      456.64      555.78    120.26 o
 -14  -7   4       94.82       66.75     82.84 o
 -13  -7   4      718.08      760.19     84.72 o
 -12  -7   4        7.65       -5.21     46.78 o
 -11  -7   4      673.02      766.84     78.29 o
 -10  -7   4      214.36      236.46     47.76 o
  -9  -7   4      644.87      727.52     56.89 o
  -8  -7   4       18.95       21.05     46.36 o
  -7  -7   4     1025.88     1062.50     84.73 o
  -6  -7   4     1459.64     1473.15     77.65 o
  -5  -7   4      641.30      618.45     51.78 o
  -4  -7   4       59.64       42.52     23.72 o
  -3  -7   4     1559.30     1513.06     93.26 o
  -2  -7   4     1855.83     1878.17    116.49 o
  -1  -7   4     1457.26     1520.08     82.03 o
   0  -7   4       88.06       59.03     25.86 o
   1  -7   4     4064.90     3927.05    226.97 o
   2  -7   4     1600.43     1523.00     98.25 o
   3  -7   4       61.83       15.98     26.72 o
   4  -7   4      160.14      180.89     35.52 o
   5  -7   4     7744.18     7754.90    417.90 o
   6  -7   4      186.47      175.25     33.15 o
   7  -7   4     1019.75     1067.60     67.54 o
   8  -7   4     2121.20     1985.66    140.88 o
   9  -7   4     2875.50     3018.60    224.85 o
  10  -7   4      118.17      195.91     87.72 o
  11  -7   4      364.65      340.17     97.38 o
  12  -7   4      770.21      782.36    134.45 o
  13  -7   4      151.73      186.29     97.14 o
 -14  -6   4      156.82      163.65     82.84 o
 -13  -6   4      222.55      352.04     96.13 o
 -12  -6   4      295.06      235.03     54.69 o
 -11  -6   4      435.29      465.79    120.62 o
 -10  -6   4     1065.95     1261.46     78.72 o
  -9  -6   4     1524.97     1484.15     87.40 o
  -8  -6   4      171.54      144.15     51.19 o
  -7  -6   4       38.37      -14.30     46.96 o
  -6  -6   4     3522.72     3374.83    151.13 o
  -5  -6   4     1882.52     1798.47    117.12 o
  -4  -6   4      952.92     1039.56     73.51 o
  -3  -6   4      387.56      383.71     33.79 o
  -2  -6   4      706.91      714.70     38.30 o
  -1  -6   4     8946.24     8725.20    375.34 o
   0  -6   4        0.76        1.77     19.23 o
   1  -6   4     1602.78     1750.23    119.03 o
   2  -6   4     1370.49     1445.40     63.37 o
   3  -6   4     6404.56     6249.25    273.15 o
   4  -6   4      379.20      390.91     32.18 o
   5  -6   4     2751.93     2761.83    127.68 o
   6  -6   4      217.24      223.58     30.82 o
   7  -6   4     2831.43     2832.55    116.34 o
   8  -6   4     1568.86     1559.81     83.55 o
   9  -6   4     1390.22     1425.07    110.28 o
  10  -6   4      109.21      170.06     53.58 o
  11  -6   4      268.28      180.21     80.69 o
  12  -6   4      624.46      654.35    118.47 o
  13  -6   4       54.79       97.85     84.15 o
 -14  -5   4      149.43      222.29     78.43 o
 -13  -5   4       40.78       14.31     44.81 o
 -12  -5   4      295.79      284.13     55.75 o
 -11  -5   4      807.16      806.58    171.45 o
 -10  -5   4      557.76      552.99     49.86 o
  -9  -5   4     2758.45     2784.13    137.18 o
  -8  -5   4      895.85      961.56     66.65 o
  -7  -5   4     1059.19     1011.20    116.81 o
  -6  -5   4     3959.81     3929.58    187.92 o
  -5  -5   4     8888.09     8855.79    333.64 o
  -4  -5   4     1489.59     1339.96     71.95 o
  -3  -5   4     4296.73     4208.16    164.47 o
  -2  -5   4     3141.56     3119.49    161.23 o
  -1  -5   4    18536.03    21407.56   1057.62 o
   0  -5   4     8913.29    10251.50    528.98 o
   1  -5   4     1452.43     1823.06    119.03 o
   2  -5   4     1272.18     1174.48     64.98 o
   3  -5   4    17715.35    17025.52   1062.13 o
   4  -5   4      217.57      196.23     24.12 o
   5  -5   4     2283.47     2172.56    145.97 o
   6  -5   4     1242.00     1215.76     84.37 o
   7  -5   4     1139.66     1075.63     52.98 o
   8  -5   4      494.72      479.63     49.05 o
   9  -5   4     2269.02     2224.66    150.55 o
  10  -5   4      517.17      501.67     66.79 o
  11  -5   4      488.29      407.39     78.90 o
  12  -5   4      221.19      334.09     91.30 o
  13  -5   4      400.77      322.41     99.88 o
 -15  -4   4      381.04      573.66    105.96 o
 -14  -4   4       84.20       45.41     65.43 o
 -13  -4   4       57.07      -22.41     57.69 o
 -12  -4   4      586.65      665.41     69.78 o
 -11  -4   4      671.30      800.11     75.51 o
 -10  -4   4     1224.68     1297.13     68.60 o
  -9  -4   4     1489.02     1489.07     73.74 o
  -8  -4   4     1466.63     1382.76     69.90 o
  -7  -4   4     1248.39     1152.80     59.06 o
  -6  -4   4     7208.29     7080.03    310.31 o
  -5  -4   4    17379.59    17647.38    647.77 o
  -4  -4   4    11516.63    11267.03    375.40 o
  -3  -4   4     2942.54     2906.59    112.85 o
  -2  -4   4     2558.52     2820.79    121.16 o
  -1  -4   4    30107.34    31894.71   1771.20 o
   0  -4   4     9816.28    11995.99    592.16 o
   1  -4   4      406.16      413.06     30.94 o
   2  -4   4      344.24      279.19     25.69 o
   3  -4   4     3638.26     3014.59    215.43 o
   4  -4   4      317.38      312.95     28.56 o
   5  -4   4     1111.33     1194.64     93.44 o
   6  -4   4     1554.52     1565.32     95.20 o
   7  -4   4      214.26      175.03     31.59 o
   8  -4   4      109.74       34.87     38.85 o
   9  -4   4     1056.14      951.32    178.84 o
  10  -4   4      358.82      270.50    105.12 o
  11  -4   4      763.77      707.38     78.67 o
  12  -4   4      152.13       29.20     72.82 o
  13  -4   4      362.74      338.86     94.28 o
  14  -4   4      105.06      -11.08     77.00 o
 -15  -3   4       98.14        6.56     63.17 o
 -14  -3   4      448.26      555.66     93.09 o
 -13  -3   4       35.95      125.03     61.50 o
 -12  -3   4      349.95      434.41     58.15 o
 -11  -3   4     2742.67     2773.18    228.90 o
 -10  -3   4      347.20      397.76     35.96 o
  -9  -3   4     1097.92     1088.58     59.44 o
  -8  -3   4     2824.25     2602.29    126.62 o
  -7  -3   4     7846.64     7538.60    279.24 o
  -6  -3   4     6812.13     6470.79    294.69 o
  -5  -3   4     4781.26     4626.62    248.69 o
  -4  -3   4    17561.70    17274.63    563.32 o
  -3  -3   4    10801.96    10586.04    353.32 o
  -2  -3   4     7992.95     8187.49    289.35 o
  -1  -3   4     9176.42    10358.05    403.03 o
   0  -3   4    94782.07   106879.57   5137.24 o
   1  -3   4     6456.37     6575.93    315.87 o
   2  -3   4     4834.15     5412.78    609.89 o
   3  -3   4     1332.88     1399.51    129.02 o
   4  -3   4     9957.66    10858.75    840.13 o
   5  -3   4      496.17      446.20     61.50 o
   6  -3   4     5319.52     5387.91    304.40 o
   7  -3   4      296.70      310.13     31.21 o
   8  -3   4      107.74      147.89     59.83 o
   9  -3   4      440.18      386.42     57.06 o
  10  -3   4       93.47       63.17     58.82 o
  11  -3   4      237.77      253.54     56.02 o
  12  -3   4      553.96      526.78     72.76 o
  13  -3   4      114.04      112.16     74.37 o
  14  -3   4      115.28      247.08     85.46 o
 -15  -2   4      132.02      141.95     66.03 o
 -14  -2   4       49.22       77.95     57.57 o
 -13  -2   4      157.07      144.10     60.91 o
 -12  -2   4     1936.77     2016.80    183.91 o
 -11  -2   4      702.76      641.07     67.42 o
 -10  -2   4     2248.48     2418.79    127.11 o
  -9  -2   4      269.74      296.11     29.95 o
  -8  -2   4     4664.05     4458.08    167.61 o
  -7  -2   4     1643.96     1539.80     73.95 o
  -6  -2   4     5115.55     4516.14    200.22 o
  -5  -2   4      498.32      439.46     27.22 o
  -4  -2   4     4573.21     4360.52    182.73 o
  -3  -2   4     2675.81     2531.48     90.13 o
  -2  -2   4    17806.40    18026.79    674.10 o
  -1  -2   4     1894.37     2181.31    154.49 o
   0  -2   4    78146.48    95491.81  11161.06 o
   1  -2   4     2184.79     2504.21    259.95 o
   2  -2   4    15757.56    17404.84   1311.64 o
   3  -2   4      808.88      774.75     79.03 o
   4  -2   4     2657.02     2894.81    320.74 o
   5  -2   4      236.27      250.31     32.69 o
   6  -2   4     7800.43     7863.34    448.39 o
   7  -2   4      195.13      211.94     38.22 o
   8  -2   4      773.21      529.51     98.33 o
   9  -2   4      409.26      442.94     54.77 o
  10  -2   4      389.55      324.77     56.16 o
  11  -2   4      814.68      727.37     76.00 o
  12  -2   4      327.61      266.38     82.42 o
  13  -2   4      189.52      122.53     74.97 o
  14  -2   4      113.63      177.71     81.53 o
 -15  -1   4       42.79       77.71     58.16 o
 -14  -1   4      199.67      211.20     63.53 o
 -13  -1   4      210.38      204.41     59.36 o
 -12  -1   4     2898.17     2994.03    259.36 o
 -11  -1   4      382.38      268.06     59.36 o
 -10  -1   4     3778.59     3590.53    168.42 o
  -9  -1   4       21.98       35.77     20.64 o
  -8  -1   4     4837.90     4484.75    192.17 o
  -7  -1   4      517.61      488.70     33.12 o
  -6  -1   4     1460.89     1287.98     63.89 o
  -5  -1   4        9.61        0.16     12.70 o
  -4  -1   4     2430.60     2505.22     99.91 o
  -3  -1   4       70.89       69.40     16.48 o
  -2  -1   4     3128.94     3291.96    119.05 o
  -1  -1   4      172.98      169.55     24.48 o
   0  -1   4    83998.89   115234.66   5866.93 o
   1  -1   4     1536.65     1994.94     78.03 o
   2  -1   4    16159.99    20114.29   1391.72 o
   3  -1   4      139.55      166.46     25.76 o
   4  -1   4     8181.39     8949.69    464.50 o
   5  -1   4      870.63      830.14     61.57 o
   6  -1   4    12281.14    13165.75   1050.53 o
   7  -1   4      715.68      668.55     69.37 o
   8  -1   4      611.15      523.07     56.12 o
   9  -1   4      765.49      663.22     65.35 o
  10  -1   4     1803.31     1743.41    131.90 o
  11  -1   4     4025.36     3890.00    240.81 o
  12  -1   4      489.47      505.12     68.12 o
  13  -1   4       83.14      -16.21     60.91 o
  14  -1   4       88.41       50.54     70.32 o
 -14   0   4       26.22       26.22     44.46 o
 -13   0   4       23.77       43.27     49.70 o
 -12   0   4      436.99      406.08     65.79 o
 -11   0   4       30.99      -30.87     38.86 o
 -10   0   4      166.32      147.46     31.16 o
  -9   0   4        9.78       -3.99     21.30 o
  -8   0   4     1347.84     1246.03     60.69 o
  -7   0   4       21.94      -11.94     14.45 o
  -6   0   4       23.12       37.62     15.55 o
  -5   0   4      152.13      147.13     34.09 o
  -4   0   4     5204.17     5464.83    207.85 o
  -3   0   4      525.37      524.30     33.37 o
  -2   0   4     5124.96     5300.84    283.43 o
  -1   0   4      100.98       70.31     19.27 o
   0   0   4    45013.88    57010.91   3217.13 o
   1   0   4      150.82      164.65     19.14 o
   2   0   4    18581.40    22438.42    951.24 o
   3   0   4     1961.00     1845.12     88.36 o
   4   0   4       82.14       45.98     33.43 o
   5   0   4     5465.69     5548.14    393.56 o
   6   0   4    38398.72    38793.72   2015.42 o
   7   0   4     1904.70     2005.11    220.98 o
   8   0   4       15.49       87.41     33.65 o
   9   0   4      445.08      457.10     52.43 o
  10   0   4     3145.02     3346.17    196.63 o
  11   0   4     2464.55     2620.67    180.33 o
  12   0   4       88.68       67.49     44.37 o
  13   0   4       21.24      -10.97     56.38 o
  14   0   4       20.82        3.69     58.88 o
 -13   1   4      213.79      223.24     50.77 o
 -12   1   4     2906.28     3246.83    251.25 o
 -11   1   4      363.47      379.86     55.66 o
 -10   1   4     3499.60     3532.96    238.50 o
  -9   1   4       32.54       17.44     19.49 o
  -8   1   4     5738.77     5482.35    192.84 o
  -7   1   4      457.18      459.74     26.83 o
  -6   1   4     1713.44     1545.03     57.08 o
  -5   1   4       10.26        2.19     11.21 o
  -4   1   4     1833.44     1980.20     70.00 o
  -3   1   4      103.15       99.57     15.71 o
  -2   1   4     2714.32     2842.73    118.99 o
  -1   1   4      134.83      136.24     19.56 o
   0   1   4    83510.21   112322.34   6245.04 o
   1   1   4     1470.35     1793.79    208.10 o
   2   1   4    16228.24    17345.97   1418.11 o
   3   1   4      142.42      153.12     22.04 o
   4   1   4     8103.84     8809.79    733.07 o
   5   1   4      878.34      829.60     49.28 o
   6   1   4    12476.93    13418.58    730.46 o
   7   1   4      687.53      725.74     47.02 o
   8   1   4      584.25      691.25     87.37 o
   9   1   4      672.65      722.32     78.07 o
  10   1   4     1929.73     2326.28    151.97 o
  11   1   4     4016.70     4441.33    239.14 o
  12   1   4      462.95      397.65     76.04 o
  13   1   4      116.97       83.02     44.66 o
 -12   2   4     1871.92     2013.58    163.41 o
 -11   2   4      734.75      752.50     54.51 o
 -10   2   4     2466.26     2567.41    262.51 o
  -9   2   4      220.56      216.20     31.07 o
  -8   2   4     4063.26     3985.02    185.60 o
  -7   2   4     1782.97     1716.45     71.55 o
  -6   2   4     4837.93     4346.79    151.48 o
  -5   2   4      481.57      429.83     21.77 o
  -4   2   4     5605.43     5397.57    212.48 o
  -3   2   4     2719.95     2529.47    101.10 o
  -2   2   4    18772.02    18740.77    784.34 o
  -1   2   4     2224.06     2375.85    104.45 o
   0   2   4    78327.26    97207.85   4350.21 o
   1   2   4     2430.22     2745.97    148.25 o
   2   2   4    15777.37    17524.51   2257.98 o
   3   2   4      915.47     1023.07    147.91 o
   4   2   4     2671.26     3000.10    205.60 o
   5   2   4      244.89      246.02     26.74 o
   6   2   4     8034.88     8804.74    362.62 o
   7   2   4       89.58       52.08     29.67 o
   8   2   4      773.06      785.14     50.32 o
   9   2   4      419.25      409.72     47.96 o
  10   2   4      565.69      632.46     56.12 o
  11   2   4      775.34      825.92     70.17 o
  12   2   4      315.19      291.16     48.83 o
  13   2   4      209.94      107.40     42.36 o
  -9   3   4     1173.64     1106.64     56.87 o
  -8   3   4     2901.04     2846.33    124.12 o
  -7   3   4     7823.81     7256.11    314.27 o
  -6   3   4     7260.86     7164.08    418.89 o
  -5   3   4     4844.76     4598.54    224.91 o
  -4   3   4    16914.03    16667.35    623.50 o
  -3   3   4    10857.55    10623.07    457.46 o
  -2   3   4     7346.24     7242.16    288.65 o
  -1   3   4     8845.22     9300.22    363.89 o
   0   3   4    95051.34   103650.53   4459.44 o
   1   3   4     6573.15     8040.29    318.07 o
   2   3   4     4873.86     4701.42    386.29 o
   3   3   4      965.16      992.71     74.93 o
   4   3   4     9773.91    10912.92    971.57 o
   5   3   4      459.05      398.08     29.64 o
   6   3   4     5522.72     5803.29    244.49 o
   7   3   4      224.29      203.81     28.81 o
   8   3   4      120.72      114.14     31.99 o
   9   3   4      495.63      547.77     76.58 o
  10   3   4      156.79      132.42     35.48 o
  11   3   4      308.35      370.36     46.86 o
  12   3   4      573.36      598.07     58.00 o
  -8   4   4     1468.68     1416.56    142.55 o
  -7   4   4     1131.66     1078.16     70.56 o
  -6   4   4     6884.04     7120.68    370.42 o
  -5   4   4    17355.10    17341.05    895.04 o
  -4   4   4    11554.56    11139.65    474.85 o
  -3   4   4     2907.76     2679.75    125.70 o
  -2   4   4     2817.73     2871.84    126.84 o
  -1   4   4    29694.96    31330.46   1638.31 o
   0   4   4     9948.68    10700.13    489.27 o
   1   4   4      464.69      478.26     40.45 o
   2   4   4      362.69      378.62     39.09 o
   3   4   4     3470.30     3281.21    282.66 o
   4   4   4      242.40      264.24     44.82 o
   5   4   4     1241.93     1208.71     75.24 o
   6   4   4     1488.03     1394.13     89.48 o
   7   4   4      329.79      332.11     34.91 o
   8   4   4      166.91      105.75     28.67 o
   9   4   4     1019.58     1083.81     73.51 o
  10   4   4      240.85      277.88     37.73 o
  11   4   4      715.39      808.57    141.30 o
  -8   5   4      903.71      837.90    105.24 o
  -7   5   4     1320.31     1242.31    118.35 o
  -6   5   4     4425.44     4559.20    224.93 o
  -5   5   4     8668.19     8922.51    460.01 o
  -4   5   4     1427.29     1352.14     69.56 o
  -3   5   4     4405.44     4209.63    184.81 o
  -2   5   4     3006.29     2801.32    132.38 o
  -1   5   4    19120.20    19737.40    861.49 o
   0   5   4     8846.55     8903.19    515.54 o
   1   5   4     1505.11     1695.11    155.54 o
   2   5   4     1219.63     1255.76     82.04 o
   3   5   4    18092.82    18533.97   1524.73 o
   4   5   4      335.68      344.36     28.92 o
   5   5   4     2067.26     2085.67    117.67 o
   6   5   4     1232.77     1267.28     76.56 o
   7   5   4     1123.12     1015.54     70.75 o
   8   5   4      626.43      615.74     46.67 o
   9   5   4     2264.18     2371.35    133.91 o
  -8   6   4      144.60       85.94     57.45 o
  -7   6   4       14.30       17.88     43.98 o
  -6   6   4     3332.76     3237.71    180.67 o
  -5   6   4     2144.50     2159.53    116.12 o
  -4   6   4     1038.91     1070.05     70.27 o
  -3   6   4      430.49      491.91     33.44 o
  -2   6   4      662.52      632.23     41.07 o
  -1   6   4     8626.12     8460.01    366.27 o
   0   6   4        6.01       20.24     13.72 o
   1   6   4     1365.62     1477.85    105.96 o
   2   6   4     1458.23     1499.16    141.36 o
   5   6   4     2799.65     2660.66    200.12 o
   6   6   4      203.42      212.63     38.14 o
  -6   7   4     1356.34     1310.37    139.93 o
  -5   7   4      608.07      616.32     50.01 o
  -4   7   4       46.07       84.16     24.14 o
  -3   7   4     1417.13     1298.61     99.52 o
  -2   7   4     1892.67     1925.76     92.64 o
  -1   7   4     1643.17     1654.26     78.92 o
   0   7   4       91.10       49.70     25.28 o
   1   7   4     4164.71     4220.08    229.31 o
  -7   8   4      220.56      243.98     28.25 o
  -5   8   4      198.17      231.70     40.29 o
  -4   8   4      214.71      221.69     42.31 o
  -3   8   4      733.85      710.73     75.80 o
  -2   8   4       48.22       71.63     35.04 o
  -1   8   4      589.54      654.04     78.25 o
   0   8   4      183.99      229.67     35.31 o
   1   8   4     1071.64     1139.73     84.55 o
   2   8   4      805.84      948.27     93.33 o
  -7   9   4      501.83      517.64     55.07 o
  -6   9   4      245.52      258.16     38.74 o
  -5   9   4      373.21      420.26     50.06 o
  -4   9   4      264.19      239.81     46.01 o
  -3   9   4     6023.63     6038.01    460.67 o
  -2   9   4      789.82      785.10     88.32 o
  -1   9   4     1963.77     2164.60    180.33 o
   0   9   4      186.61      206.31     46.31 o
   1   9   4     7056.37     7009.28    525.03 o
   2   9   4     1837.32     2057.92    174.25 o
  -5  10   4      871.40      887.60     93.80 o
  -4  10   4      996.51     1054.23    104.89 o
  -3  10   4     1758.93     1953.75    165.67 o
  -2  10   4      375.86      449.22     64.24 o
  -1  10   4     4137.66     4220.85    328.37 o
   1  10   4     1862.36     1887.00    171.87 o
   2  10   4      207.87      323.12     60.91 o
  -2  11   4        4.09       94.28     46.48 o
   1  11   4     3849.81     4287.24    354.95 o
   2  11   4     1346.50     1651.84    154.71 o
  -6 -15   5      185.09      140.64     92.25 o
  -5 -15   5       29.35        0.36     74.85 o
  -4 -15   5       48.13      110.01     82.12 o
  -3 -15   5      270.61      273.42     93.56 o
  -2 -15   5      425.15      728.25    121.33 o
  -1 -15   5       99.50      221.93     87.25 o
   1 -15   5       10.78      -67.22     70.80 o
   2 -15   5      129.39       91.89     83.79 o
   3 -15   5      361.70      416.57    109.30 o
   4 -15   5      345.33      461.14    124.31 o
  -8 -14   5       30.74       -2.61     55.27 o
  -7 -14   5       18.05      -57.21     75.57 o
  -6 -14   5      298.02      359.95    103.69 o
  -5 -14   5      272.74      139.45     84.51 o
  -4 -14   5       87.04       -8.46     74.37 o
  -3 -14   5      168.59      133.97     78.43 o
  -2 -14   5      210.67      246.84     81.88 o
  -1 -14   5      606.52      575.77     73.15 o
   0 -14   5      240.28      253.07     60.67 o
   1 -14   5      357.30      338.38     92.85 o
   2 -14   5       12.83       79.86     81.05 o
   3 -14   5     1103.99     1301.19    167.46 o
   4 -14   5      202.02      270.00     62.87 o
   5 -14   5      122.83      107.87     60.68 o
   6 -14   5        0.99       52.44     88.68 o
  -9 -13   5       40.32       86.44     54.25 o
  -8 -13   5      205.63      152.64     58.58 o
  -7 -13   5        1.10      -41.12     66.51 o
  -6 -13   5      209.85      213.94     85.22 o
  -5 -13   5       83.60       48.15     72.82 o
  -4 -13   5      163.41      140.40     71.63 o
  -3 -13   5      833.09      748.03    110.49 o
  -2 -13   5      821.59      892.64     84.30 o
  -1 -13   5      167.62      200.89     71.99 o
   0 -13   5       74.48       46.27     45.80 o
   1 -13   5     1333.58     1564.51    120.73 o
   2 -13   5      814.98      841.83    123.84 o
   3 -13   5       57.56       93.92     75.69 o
   4 -13   5      153.47       31.11     83.55 o
   5 -13   5      520.05      574.80     77.03 o
   6 -13   5       45.94       44.88     57.46 o
   7 -13   5      157.27      200.95     99.28 o
   8 -13   5       45.01      -83.67     83.67 o
 -10 -12   5       81.19        3.58     82.84 o
  -9 -12   5        2.55      -46.00     46.00 o
  -8 -12   5      125.60      144.31     54.98 o
  -7 -12   5      408.16      380.69     97.85 o
  -6 -12   5      248.94      247.79     79.98 o
  -5 -12   5       21.54      -60.43     60.43 o
  -4 -12   5     1997.99     2134.80    211.44 o
  -3 -12   5     1055.83     1137.75     92.03 o
  -2 -12   5      286.78      313.92     52.98 o
  -1 -12   5       84.74      130.80     43.97 o
   0 -12   5     2058.17     2195.33    147.66 o
   1 -12   5     2402.81     2581.33    167.71 o
   2 -12   5      471.05      593.15     81.47 o
   3 -12   5      572.01      509.53     97.38 o
   4 -12   5      671.13      502.14    106.91 o
   5 -12   5      643.00      688.08    115.97 o
   6 -12   5       98.83       12.85     49.52 o
   7 -12   5      954.15     1141.97    111.38 o
   8 -12   5       68.61       16.69     82.48 o
   9 -12   5       27.31       16.92     88.80 o
 -11 -11   5       68.11        9.42     68.89 o
 -10 -11   5      571.89      577.71    114.30 o
  -9 -11   5       41.10      -34.68     60.55 o
  -8 -11   5     2091.35     2193.61    148.11 o
  -7 -11   5      464.71      479.98     94.52 o
  -6 -11   5      477.14      508.10     92.85 o
  -5 -11   5      565.00      531.35     97.38 o
  -4 -11   5     3645.79     3774.83    222.80 o
  -3 -11   5     1955.57     2118.79    139.33 o
  -2 -11   5      665.15      632.95     65.01 o
  -1 -11   5      207.06      197.59     43.50 o
   0 -11   5      253.92      275.38     48.60 o
   1 -11   5      698.76      706.37     70.09 o
   2 -11   5      241.17      220.58     46.31 o
   3 -11   5       12.00      -26.20     38.20 o
   4 -11   5      516.46      503.57     94.76 o
   5 -11   5       44.37        8.70     69.13 o
   6 -11   5       76.80       90.80     52.73 o
   7 -11   5      186.56      262.06     63.32 o
   8 -11   5      162.80       95.87     54.84 o
   9 -11   5       62.48       32.18     78.90 o
  10 -11   5       12.68      -51.85     84.39 o
 -12 -10   5       63.97       87.72     89.99 o
 -11 -10   5       31.87       -0.55     68.12 o
 -10 -10   5      403.64      255.94    181.94 o
  -9 -10   5      123.33      171.04     84.39 o
  -8 -10   5      967.97     1060.24     88.17 o
  -7 -10   5      114.74      135.30     49.45 o
  -6 -10   5      312.57      269.96     73.42 o
  -5 -10   5      984.21      920.84     74.61 o
  -4 -10   5     7554.62     7547.97    424.35 o
  -3 -10   5      379.85      421.00     53.41 o
  -2 -10   5      777.84      775.16    147.79 o
  -1 -10   5      429.89      422.78     54.18 o
   0 -10   5     1240.41     1369.12    139.70 o
   1 -10   5      351.56      375.49     38.98 o
   2 -10   5     4910.79     5214.95    239.48 o
   3 -10   5      149.78      162.31     42.55 o
   4 -10   5       38.01       24.02     33.23 o
   5 -10   5       62.87       32.66     66.51 o
   6 -10   5     1033.59      877.95    125.98 o
   7 -10   5     1078.12     1076.36     99.86 o
   8 -10   5       78.62       49.92     51.92 o
   9 -10   5      128.34      116.57     91.18 o
  10 -10   5       90.58      -22.65     78.07 o
  11 -10   5      117.10      227.77    103.34 o
 -12  -9   5     1156.99     1375.86    175.03 o
 -11  -9   5       41.79       52.76     53.51 o
 -10  -9   5     2854.85     2702.23    181.35 o
  -9  -9   5       33.13       56.26     64.00 o
  -8  -9   5     3587.24     3617.62    212.35 o
  -7  -9   5       40.05       18.92     41.12 o
  -6  -9   5     1430.71     1377.76     93.66 o
  -5  -9   5      180.99      177.20     61.02 o
  -4  -9   5     2867.39     2684.63    171.05 o
  -3  -9   5      120.23      110.89     36.65 o
  -2  -9   5     2272.37     2108.58    134.17 o
  -1  -9   5       35.79        9.18     31.82 o
   0  -9   5       47.54       26.95     26.69 o
   1  -9   5     1819.45     2014.94    106.46 o
   2  -9   5      362.66      331.39     33.42 o
   3  -9   5      495.38      474.29     92.43 o
   4  -9   5      291.70      320.40     46.90 o
   5  -9   5      566.99      597.34     58.59 o
   6  -9   5     1115.73     1364.72    151.97 o
   7  -9   5      820.87      718.52     81.23 o
   8  -9   5      157.66      167.35     58.67 o
   9  -9   5      372.18      296.90     94.40 o
  10  -9   5      552.94      630.39    120.50 o
  11  -9   5      541.27      728.13    135.52 o
 -13  -8   5       35.11       74.54     58.34 o
 -12  -8   5      143.75      154.77     55.73 o
 -11  -8   5       31.78       13.42     65.67 o
 -10  -8   5      948.49      984.44     92.44 o
  -9  -8   5      172.14      198.65     48.98 o
  -8  -8   5     2039.81     2419.90    227.06 o
  -7  -8   5      492.45      505.93     46.58 o
  -6  -8   5      479.55      446.44     55.46 o
  -5  -8   5      124.33      124.14     33.36 o
  -4  -8   5     3859.43     3592.00    216.04 o
  -3  -8   5      547.32      499.17     53.85 o
  -2  -8   5     1125.90     1107.76    101.67 o
  -1  -8   5       69.02       71.37     27.75 o
   0  -8   5      202.07      194.16     39.81 o
   1  -8   5     1661.64     1796.39    110.96 o
   2  -8   5     3571.99     3822.38    176.87 o
   3  -8   5       88.19       88.13     40.41 o
   4  -8   5      984.46      982.23    108.82 o
   5  -8   5      406.34      415.21     49.63 o
   6  -8   5     1463.29     1488.82    108.82 o
   7  -8   5     1424.41     1377.83    153.87 o
   8  -8   5     1024.37      996.46    112.99 o
   9  -8   5      476.45      586.29     76.94 o
  10  -8   5      138.68      127.41     85.46 o
  11  -8   5      366.38      373.18    105.36 o
  12  -8   5      154.08      228.37    102.26 o
 -13  -7   5       31.17       44.87     53.62 o
 -12  -7   5       66.37      101.57     52.04 o
 -11  -7   5      281.12      383.22     62.57 o
 -10  -7   5      771.38      847.01     64.49 o
  -9  -7   5        4.79      -29.68     31.17 o
  -8  -7   5     2154.37     2055.90    197.62 o
  -7  -7   5      470.22      448.89     36.39 o
  -6  -7   5      616.14      581.34     44.79 o
  -5  -7   5       42.40       83.48     28.31 o
  -4  -7   5     6623.27     6589.84    341.37 o
  -3  -7   5      895.16      802.48     64.40 o
  -2  -7   5     3691.86     3959.56    181.81 o
  -1  -7   5      109.97      101.48     24.08 o
   0  -7   5     1054.35     1045.42     68.49 o
   1  -7   5     1460.64     1520.84    217.72 o
   2  -7   5     1947.61     1917.44    121.53 o
   3  -7   5     2305.41     2158.83    132.86 o
   4  -7   5     9164.62     8611.87    462.95 o
   5  -7   5      718.71      700.37     61.71 o
   6  -7   5      660.02      644.62     49.02 o
   7  -7   5     5007.32     4902.60    369.84 o
   8  -7   5     3073.47     2637.17    170.07 o
   9  -7   5     1385.00     1395.40    113.14 o
  10  -7   5      444.53      404.00     68.09 o
  11  -7   5      599.05      466.63    106.67 o
  12  -7   5      211.13       91.06     91.54 o
 -14  -6   5      653.13      841.23    217.94 o
 -13  -6   5       40.74       52.99     50.77 o
 -12  -6   5      421.67      518.42     68.76 o
 -11  -6   5       18.36        3.16     77.00 o
 -10  -6   5     1940.60     2044.02    111.66 o
  -9  -6   5       60.78       29.90     30.95 o
  -8  -6   5     1080.99      931.82    114.18 o
  -7  -6   5     1106.92     1093.54     74.50 o
  -6  -6   5     2212.07     2100.02    102.39 o
  -5  -6   5     1056.08      969.98     60.01 o
  -4  -6   5     1031.47     1007.60     73.58 o
  -3  -6   5     1196.90     1141.48    118.47 o
  -2  -6   5     5558.66     6025.34    269.09 o
  -1  -6   5     1140.43     1276.97     68.61 o
   0  -6   5     9973.00    11099.94    762.61 o
   1  -6   5     1125.48     1281.10    103.37 o
   2  -6   5      518.89      459.40     45.83 o
   3  -6   5      185.82      219.38     34.51 o
   4  -6   5    19226.91    19720.69   2135.39 o
   5  -6   5       41.65       24.03     29.85 o
   6  -6   5      136.89      108.94     45.96 o
   7  -6   5     1252.45     1164.26     84.49 o
   8  -6   5     2066.78     1865.79    194.52 o
   9  -6   5      801.61      730.29     78.03 o
  10  -6   5      214.42      192.40     89.99 o
  11  -6   5      432.94      401.31     98.69 o
  12  -6   5      127.47      272.11     95.83 o
  13  -6   5     1318.85     1363.29    179.14 o
 -14  -5   5      346.75      368.37     82.48 o
 -13  -5   5      219.57      313.94     60.22 o
 -12  -5   5      106.46      233.97     91.72 o
 -11  -5   5      734.27      697.22     73.73 o
 -10  -5   5     1780.26     1723.60     98.02 o
  -9  -5   5      902.51      910.80     63.71 o
  -8  -5   5     1887.55     1818.55    101.66 o
  -7  -5   5     2261.91     2107.45    125.70 o
  -6  -5   5     3435.71     3414.47    157.27 o
  -5  -5   5     4587.18     4573.40    177.79 o
  -4  -5   5      483.86      451.72     36.57 o
  -3  -5   5      941.90      938.57     51.35 o
  -2  -5   5    32454.61    33959.11   1443.10 o
  -1  -5   5     2686.59     3109.50    157.66 o
   0  -5   5     5629.24     5949.24    402.68 o
   1  -5   5      347.74      326.72     30.52 o
   2  -5   5     9780.55     9297.18    402.66 o
   3  -5   5      243.46      240.03     26.38 o
   4  -5   5     4646.06     4588.74    384.70 o
   5  -5   5      119.36      170.25     29.31 o
   6  -5   5      745.68      684.45     59.62 o
   7  -5   5     1280.51     1190.42     90.06 o
   8  -5   5      169.00      180.00     31.72 o
   9  -5   5      228.11      250.32     52.78 o
  10  -5   5      228.79      188.21     55.16 o
  11  -5   5      222.04      289.39     87.01 o
  12  -5   5       22.67      -40.29     70.56 o
  13  -5   5      723.56      792.25    130.63 o
 -14  -4   5        1.57      -34.56     62.22 o
 -13  -4   5      500.83      546.74     69.76 o
 -12  -4   5      669.63      873.07     81.92 o
 -11  -4   5      342.55      327.63     53.88 o
 -10  -4   5      545.85      527.04     53.13 o
  -9  -4   5     1015.62     1025.30     57.94 o
  -8  -4   5     1189.69     1161.05     64.48 o
  -7  -4   5     2502.13     2500.10    121.10 o
  -6  -4   5     2979.91     2878.83    135.10 o
  -5  -4   5    13600.22    13349.26    494.45 o
  -4  -4   5     2243.79     2159.16     94.74 o
  -3  -4   5     4022.19     4324.50    144.80 o
  -2  -4   5    19824.54    21717.82    931.47 o
  -1  -4   5    29040.45    34641.75   1625.52 o
   0  -4   5     1202.64     1294.22    101.35 o
   1  -4   5      162.88      234.68     24.54 o
   2  -4   5     2388.64     2116.91    130.63 o
   3  -4   5     1572.57     1601.81    220.56 o
   4  -4   5     2587.37     2619.87    178.10 o
   5  -4   5      254.12      236.64     35.98 o
   6  -4   5      484.70      441.00     72.94 o
   7  -4   5      752.65      707.98     94.76 o
   8  -4   5      302.90      267.63     49.47 o
   9  -4   5      230.18      209.21     70.56 o
  10  -4   5      948.78      960.65     90.75 o
  11  -4   5       40.80      -37.39     73.72 o
  12  -4   5      100.35      105.01     77.71 o
  13  -4   5      419.18      405.84    101.79 o
 -15  -3   5      203.26      196.78     74.14 o
 -14  -3   5      267.02      266.98     79.02 o
 -13  -3   5      736.16      697.43    102.09 o
 -12  -3   5      196.69      161.18     45.03 o
 -11  -3   5     7903.09     8267.22    467.49 o
 -10  -3   5      190.35      175.22     34.25 o
  -9  -3   5      877.01      834.43     52.01 o
  -8  -3   5     1464.86     1451.17     69.69 o
  -7  -3   5     9247.19     8817.82    397.11 o
  -6  -3   5     3964.09     3843.92    174.59 o
  -5  -3   5    11464.37    11188.86    503.20 o
  -4  -3   5     1975.51     1769.91     67.14 o
  -3  -3   5    24224.53    24462.49    798.25 o
  -2  -3   5     6928.27     7498.78    309.09 o
  -1  -3   5    16626.48    20498.62   1077.20 o
   0  -3   5     2970.21     3536.77    238.24 o
   1  -3   5    14865.33    15800.47   1378.90 o
   2  -3   5      577.89      685.34     67.70 o
   3  -3   5      174.91      205.74     26.69 o
   4  -3   5      932.07      997.43    130.37 o
   5  -3   5     2859.63     2698.38    235.10 o
   6  -3   5      100.21      114.78     47.08 o
   7  -3   5      764.24      765.67     98.81 o
   8  -3   5      151.75       95.41     41.92 o
   9  -3   5      276.23      280.16     51.07 o
  10  -3   5      288.13      260.54     53.37 o
  11  -3   5       12.00       53.55     46.76 o
  12  -3   5      207.07      208.82     76.52 o
  13  -3   5       86.18       -9.54     68.89 o
 -15  -2   5       64.83       91.54     64.60 o
 -14  -2   5       83.83      117.04     60.67 o
 -13  -2   5      458.58      436.59     84.27 o
 -12  -2   5      441.34      358.12     57.88 o
 -11  -2   5      912.72      944.23     79.04 o
 -10  -2   5       91.98      109.17     31.05 o
  -9  -2   5     2475.19     2589.80    130.76 o
  -8  -2   5     1175.01     1148.73     60.16 o
  -7  -2   5     7399.40     7195.00    336.62 o
  -6  -2   5     1361.87     1259.87     61.40 o
  -5  -2   5     3634.18     3501.95    228.69 o
  -4  -2   5      718.41      621.99     41.65 o
  -3  -2   5     5540.82     5519.03    207.46 o
  -2  -2   5     1336.45     1181.02     54.80 o
  -1  -2   5     6965.31     7807.12    343.69 o
   0  -2   5      325.63      376.61     40.08 o
   1  -2   5    14489.34    16853.48    936.05 o
   2  -2   5        8.75      -16.58     16.72 o
   3  -2   5       36.51       40.61     19.12 o
   4  -2   5      691.85      678.21     54.30 o
   5  -2   5    11300.95    11469.33    601.44 o
   6  -2   5      262.97      270.20     62.57 o
   7  -2   5      117.10      113.47     53.99 o
   8  -2   5      240.42      191.06     65.43 o
   9  -2   5      364.07      357.75     52.65 o
  10  -2   5     1107.78     1056.08    148.21 o
  11  -2   5      621.33      526.45     70.75 o
  12  -2   5     1051.53     1015.19    125.74 o
  13  -2   5       25.56       -3.22     70.56 o
  14  -2   5      337.23      351.73     92.61 o
 -15  -1   5      233.01      300.00     71.63 o
 -14  -1   5       25.01      -37.78     49.94 o
 -13  -1   5      194.65      246.01     59.59 o
 -12  -1   5        1.21      -16.81     42.43 o
 -11  -1   5     5496.30     5489.32    308.99 o
 -10  -1   5      110.14      111.65     29.01 o
  -9  -1   5     2007.34     2092.17    100.51 o
  -8  -1   5      194.17      191.70     33.80 o
  -7  -1   5     4833.37     4652.54    175.89 o
  -6  -1   5       20.18       12.93     15.96 o
  -5  -1   5     7745.26     7423.90    292.36 o
  -4  -1   5      228.18      208.74     23.61 o
  -3  -1   5     7476.60     7345.22    319.89 o
  -2  -1   5     1173.33     1219.97     66.07 o
  -1  -1   5     6426.16     6629.41    298.23 o
   0  -1   5     3001.68     3648.69    162.04 o
   1  -1   5     2354.75     3035.71    126.42 o
   2  -1   5      552.03      555.02     38.93 o
   3  -1   5      334.56      372.32     48.87 o
   4  -1   5     1984.17     2072.72    181.76 o
   5  -1   5    28956.45    28739.74   1471.73 o
   6  -1   5    10759.33    10027.39    762.45 o
   7  -1   5     2541.92     2302.02    212.16 o
   8  -1   5      687.47      614.33     60.97 o
   9  -1   5     3321.26     3020.28    192.97 o
  10  -1   5     4536.41     4129.80    254.49 o
  11  -1   5     1926.12     1719.29    212.87 o
  12  -1   5      719.67      725.42     78.33 o
  13  -1   5       30.99      -15.61     63.05 o
  14  -1   5      108.32      119.43     74.14 o
 -14   0   5      104.50      104.29     53.75 o
 -13   0   5     2682.16     3046.95    252.68 o
 -12   0   5       22.13       47.20     42.19 o
 -11   0   5      302.81      295.95     58.16 o
 -10   0   5       23.77        6.57     24.00 o
  -9   0   5    11963.69    12065.64    449.86 o
  -8   0   5      118.29      109.24     26.20 o
  -7   0   5      289.02      327.41     37.25 o
  -6   0   5      336.78      346.56     30.74 o
  -5   0   5     5945.01     5888.74    225.16 o
  -4   0   5        6.66       11.82     13.48 o
  -3   0   5     3870.94     3933.03    215.29 o
  -2   0   5       61.57       44.61     17.69 o
  -1   0   5     9581.23    10144.23    435.25 o
   0   0   5      285.84      282.31     35.88 o
   1   0   5      812.84      957.09     47.80 o
   2   0   5        3.08      -14.14     18.28 o
   3   0   5     1045.61     1192.07     94.97 o
   4   0   5      104.11      130.30     23.49 o
   5   0   5      826.50      803.33     49.30 o
   6   0   5     1595.17     1538.59     99.84 o
   7   0   5      885.54      628.84     81.53 o
   8   0   5        1.85       13.89     33.81 o
   9   0   5     1963.55     1930.91    127.09 o
  10   0   5     3275.30     3205.74    192.18 o
  11   0   5     3251.34     3270.62    197.84 o
  12   0   5      330.17      296.83     54.54 o
  13   0   5       47.82      -15.38     60.55 o
  14   0   5      421.56      540.64     91.66 o
 -14   1   5       34.28       60.79     44.22 o
 -13   1   5      185.08      209.42     49.58 o
 -12   1   5        0.21       -7.63     38.62 o
 -11   1   5     5486.84     5397.60    416.57 o
 -10   1   5      128.02      102.37     27.79 o
  -9   1   5     2010.16     2122.69    127.44 o
  -8   1   5      228.15      214.36     24.25 o
  -7   1   5     4352.23     4364.51    174.45 o
  -6   1   5       20.14       35.92     19.90 o
  -5   1   5     7757.90     8145.86    338.55 o
  -4   1   5      342.43      342.36     23.24 o
  -3   1   5     7790.48     7381.14    277.71 o
  -2   1   5     1202.61     1347.19     66.41 o
  -1   1   5     6624.26     7231.98    365.11 o
   0   1   5     3079.84     3642.06    405.24 o
   1   1   5     2780.55     3770.85    184.11 o
   2   1   5      736.47      761.40     74.67 o
   3   1   5      298.19      305.25     31.55 o
   4   1   5     1917.65     1937.84     97.35 o
   5   1   5    28562.31    27697.55   1466.13 o
   6   1   5    10817.11    10137.94    534.58 o
   7   1   5     2581.08     2571.24    154.23 o
   8   1   5      626.67      631.99     59.02 o
   9   1   5     3462.06     3589.00    192.83 o
  10   1   5     4404.87     4828.06    254.60 o
  11   1   5     1997.58     2254.66    134.87 o
  12   1   5      681.45      781.15    142.01 o
  13   1   5       30.34      -34.92     52.92 o
 -13   2   5      563.23      620.74     63.77 o
 -12   2   5      438.26      548.99     59.83 o
 -11   2   5      901.64      780.21     85.94 o
 -10   2   5      118.79       96.55     23.98 o
  -9   2   5     2376.55     2535.45    119.80 o
  -8   2   5     1117.11     1130.20     55.51 o
  -7   2   5     7755.10     7856.81    286.48 o
  -6   2   5     1381.93     1370.44     60.95 o
  -5   2   5     3402.35     3446.04    121.84 o
  -4   2   5      822.45      774.28     37.53 o
  -3   2   5     5463.73     5397.18    241.97 o
  -2   2   5     1347.28     1226.38     64.13 o
  -1   2   5     7634.86     8289.44    347.87 o
   0   2   5      356.86      337.12     35.31 o
   1   2   5    14144.56    18983.30    938.20 o
   2   2   5       59.77       46.55     59.95 o
   3   2   5       82.24       90.90     25.26 o
   4   2   5      552.22      675.43     82.60 o
   5   2   5    11618.15    11145.98    849.34 o
   6   2   5      334.87      430.99     54.83 o
   7   2   5      159.06      194.78     37.03 o
   8   2   5      385.76      468.62     54.86 o
   9   2   5      224.99      263.00     42.95 o
  10   2   5     1234.75     1332.63     92.26 o
  11   2   5      657.19      695.08     65.35 o
  12   2   5     1118.44     1229.72    110.43 o
  13   2   5       13.27      -27.51     39.11 o
 -11   3   5     7940.89     8770.42    628.13 o
 -10   3   5      125.47      120.70     20.93 o
  -9   3   5     1040.19      971.11     82.42 o
  -8   3   5     1482.47     1323.56     88.48 o
  -7   3   5     9363.17     9125.32    383.92 o
  -6   3   5     3800.82     3838.94    150.35 o
  -5   3   5    12473.86    12068.30    433.69 o
  -4   3   5     1777.08     1660.74     85.80 o
  -3   3   5    24717.13    23890.19    894.20 o
  -2   3   5     6826.71     6789.92    313.99 o
  -1   3   5    17389.61    18924.80    840.74 o
   0   3   5     2938.78     3313.85    154.36 o
   1   3   5    14555.11    15941.88    681.17 o
   2   3   5      313.54      327.71     37.96 o
   3   3   5      216.44      212.55     33.10 o
   4   3   5     1025.51      947.32     99.88 o
   5   3   5     2763.82     2718.49    195.17 o
   6   3   5      116.83       64.56     22.80 o
   7   3   5      843.15      906.14     53.99 o
   8   3   5      260.96      242.03     35.19 o
   9   3   5      174.33      168.04     37.01 o
  10   3   5      228.14      314.86     45.63 o
  11   3   5        9.90      -12.96     33.87 o
  12   3   5      194.57      154.10     43.79 o
  13   3   5       63.43      -58.52     58.52 o
  -8   4   5     1290.03     1363.91     76.67 o
  -7   4   5     2464.05     2571.00    144.91 o
  -6   4   5     2947.09     2919.37    161.22 o
  -5   4   5    13134.62    13199.11    713.65 o
  -4   4   5     2397.90     2460.41    108.28 o
  -3   4   5     3656.68     3740.82    226.07 o
  -2   4   5    20157.68    21774.38   1134.78 o
  -1   4   5    28843.16    30072.88   1711.13 o
   0   4   5     1227.37     1361.16     85.95 o
   1   4   5      172.91      237.39     64.78 o
   2   4   5     2629.62     2605.88    136.17 o
   3   4   5     1551.88     1559.02    293.38 o
   4   4   5     2575.75     2241.35    202.03 o
   5   4   5      259.42      280.93     50.77 o
   6   4   5      622.37      545.61     51.01 o
   7   4   5      727.45      703.11     57.31 o
   8   4   5      266.78      254.83     38.17 o
   9   4   5      106.66       64.58     32.21 o
  10   4   5      978.47     1015.55     78.19 o
  11   4   5       42.88       48.66     33.50 o
  12   4   5       99.05       -3.69     62.10 o
  -8   5   5     1766.91     2038.49    179.38 o
  -7   5   5     2150.90     2157.13    100.29 o
  -6   5   5     3565.53     3517.16    189.58 o
  -5   5   5     4403.45     4533.35    243.81 o
  -4   5   5      451.41      541.21     42.01 o
  -3   5   5     1065.58     1155.68     58.65 o
  -2   5   5    31943.20    33673.71   1411.15 o
  -1   5   5     2480.48     2607.73    179.98 o
   0   5   5     5647.54     5493.51    311.49 o
   1   5   5      369.76      381.80     41.28 o
   2   5   5     9622.14     9263.29    494.99 o
   3   5   5      143.80      139.57     41.12 o
   4   5   5     4775.50     4552.55    347.32 o
   5   5   5      179.68      196.24     29.07 o
   6   5   5      773.80      725.43     53.46 o
   7   5   5     1395.18     1416.90     86.17 o
   8   5   5       52.08       36.98     27.37 o
   9   5   5      222.63      231.08     36.31 o
  10   5   5      226.27      296.43     39.19 o
  11   5   5      228.29      219.67     71.87 o
  -7   6   5     1087.86     1103.55     72.62 o
  -6   6   5     2032.02     2002.92    121.16 o
  -5   6   5     1155.67     1174.85     73.51 o
  -4   6   5     1131.81     1106.07     72.42 o
  -3   6   5     1458.61     1376.42     83.08 o
  -2   6   5     5837.79     6084.70    262.15 o
  -1   6   5      923.74      885.73     56.14 o
   0   6   5    10019.55    10405.86    572.43 o
   1   6   5     1146.33     1148.39    126.22 o
   2   6   5      563.37      516.85     50.59 o
   3   6   5       76.12       74.85     43.15 o
   4   6   5    18765.18    18438.95    961.28 o
   5   6   5       31.36        6.84     29.50 o
   6   6   5      147.50      170.76     28.42 o
   7   6   5     1243.92     1153.56     77.30 o
   8   6   5     2032.43     2110.52    122.20 o
   9   6   5      706.94      729.80     89.27 o
  -7   7   5      439.69      481.54     43.02 o
  -6   7   5      694.85      719.94     53.46 o
  -5   7   5       27.94       15.44     32.36 o
  -4   7   5     6049.17     5928.08    329.40 o
  -3   7   5      858.03      879.47     62.11 o
  -2   7   5     3855.99     3924.04    212.82 o
  -1   7   5      161.21      230.18     29.32 o
   0   7   5      691.48      705.19     46.32 o
   1   7   5     1514.91     1558.04    144.34 o
  -7   8   5      522.28      509.77     51.49 o
  -6   8   5      586.13      574.55     47.14 o
  -5   8   5      125.57       94.64     28.68 o
  -4   8   5     3984.43     4008.09    210.04 o
  -3   8   5      612.34      676.17     51.37 o
  -2   8   5     1237.42     1309.91     81.12 o
  -1   8   5       41.74       32.78     18.90 o
   0   8   5      409.55      452.05     44.41 o
   1   8   5     1673.75     1709.41    163.05 o
  -7   9   5       39.35       83.43     26.46 o
  -6   9   5     1290.55     1262.57    116.92 o
  -5   9   5      185.65      223.96     44.22 o
  -4   9   5     3137.41     3262.69    238.86 o
  -3   9   5       93.21      112.75     43.38 o
  -2   9   5     2247.90     2182.47    187.60 o
  -1   9   5       49.88       31.35     42.19 o
   0   9   5       32.35       79.62     44.10 o
   1   9   5     1816.50     1817.64    178.90 o
  -4  10   5     7389.11     8179.00    594.52 o
  -3  10   5      375.46      448.51     66.75 o
  -2  10   5      856.17      910.96     97.38 o
  -1  10   5      472.70      585.46     77.59 o
   1  10   5      323.95      388.32     70.80 o
  -2  11   5      605.43      674.25     90.11 o
  -5 -15   6      130.88      275.57    101.31 o
  -4 -15   6       99.55      176.40     88.56 o
  -3 -15   6      206.77      163.89     86.77 o
  -2 -15   6       83.96       -2.38     72.35 o
  -1 -15   6      160.50      166.63     82.48 o
   1 -15   6        7.35       53.75     77.95 o
   2 -15   6       13.25       87.25     77.83 o
   3 -15   6      126.42      186.89     98.33 o
   4 -15   6       24.38       85.58     98.45 o
  -7 -14   6      213.46      216.81     97.85 o
  -6 -14   6      201.30      374.37     96.78 o
  -5 -14   6      173.93      232.06     88.56 o
  -4 -14   6      132.23      132.18     75.45 o
  -3 -14   6      748.77      871.99    126.22 o
  -2 -14   6      291.08      465.67     98.21 o
  -1 -14   6      752.21      941.24    129.08 o
   0 -14   6      278.47      386.72     65.37 o
   1 -14   6        1.87      -31.82     67.58 o
   2 -14   6      554.06      580.93    117.28 o
   3 -14   6      383.15      407.87    110.01 o
   4 -14   6       18.70      -26.82     74.02 o
   5 -14   6      238.90      294.08     79.38 o
   6 -14   6      767.38      895.11    154.71 o
  -9 -13   6       77.57       -3.58     52.29 o
  -8 -13   6       23.75      -27.31     97.79 o
  -7 -13   6       93.81       71.28     83.67 o
  -6 -13   6      249.82      214.66     82.72 o
  -5 -13   6      734.97      734.44    114.66 o
  -4 -13   6       39.00       59.12     70.44 o
  -3 -13   6      247.67      373.66     88.92 o
  -2 -13   6      684.94      874.41     84.70 o
  -1 -13   6     1173.30     1294.77    105.01 o
   0 -13   6      711.30      766.11     80.33 o
   1 -13   6      356.15      399.61     66.80 o
   2 -13   6     2379.24     2939.33    277.12 o
   3 -13   6      797.49      728.25    126.22 o
   4 -13   6      282.51      236.83     91.54 o
   5 -13   6      320.80      550.77    114.06 o
   6 -13   6      613.99      736.11    135.99 o
   7 -13   6       56.73      -28.25     88.56 o
 -10 -12   6      114.68       29.80     76.28 o
  -9 -12   6      198.90      187.16     54.53 o
  -8 -12   6      116.16       49.11     83.13 o
  -7 -12   6       27.33       47.85     48.99 o
  -6 -12   6      158.83      230.51     78.90 o
  -5 -12   6      407.80      411.92     94.52 o
  -4 -12   6     1932.89     1819.30    190.94 o
  -3 -12   6      456.88      438.96     60.92 o
  -2 -12   6      215.43      210.55     49.55 o
  -1 -12   6     1320.46     1295.59    101.81 o
   0 -12   6     2522.91     2562.10    166.17 o
   1 -12   6       96.83      144.21     47.66 o
   2 -12   6      768.82      889.85     84.20 o
   3 -12   6      873.44      920.38    133.25 o
   4 -12   6       23.85       16.57     77.00 o
   5 -12   6       62.10       37.66     80.21 o
   6 -12   6       73.10       86.18     55.51 o
   7 -12   6      241.24      376.76    112.28 o
   8 -12   6       59.99      -55.30     87.48 o
 -11 -11   6      105.20       96.82     62.06 o
 -10 -11   6       28.12      -23.72     77.59 o
  -9 -11   6      636.56      825.03    130.15 o
  -8 -11   6      179.61      213.59    119.25 o
  -7 -11   6      587.61      493.94     82.36 o
  -6 -11   6      105.60      122.17     67.70 o
  -5 -11   6     1613.34     1629.32    171.63 o
  -4 -11   6     1493.51     1464.00    121.39 o
  -3 -11   6     1636.12     1767.04    122.58 o
  -2 -11   6       21.65       -3.86     39.09 o
  -1 -11   6      218.45      281.80     48.55 o
   0 -11   6     1737.53     1817.57    296.19 o
   1 -11   6     3404.38     3436.07    207.25 o
   2 -11   6      677.00      698.11     70.96 o
   3 -11   6      958.27      999.02     87.45 o
   4 -11   6       89.75      130.99     72.59 o
   5 -11   6      799.11      805.48    125.51 o
   6 -11   6      295.08      254.95     89.51 o
   7 -11   6       54.98       -5.17     51.94 o
   8 -11   6       74.01       29.92     80.21 o
   9 -11   6       87.85       14.54     80.81 o
 -12 -10   6      100.98      139.48     69.01 o
 -11 -10   6      217.46      233.31     69.43 o
 -10 -10   6       43.61       61.26     76.04 o
  -9 -10   6     3746.26     4357.08    379.26 o
  -8 -10   6      378.63      398.50     59.85 o
  -7 -10   6      739.97      727.03     74.80 o
  -6 -10   6      172.71      178.78     71.63 o
  -5 -10   6     2669.01     2824.76    390.58 o
  -4 -10   6      438.09      432.76     52.41 o
  -3 -10   6      583.38      631.44    112.51 o
  -2 -10   6        0.54       14.77     33.98 o
  -1 -10   6      651.36      660.80    127.95 o
   0 -10   6       34.84       -4.35     27.19 o
   1 -10   6     1298.59     1296.84     98.02 o
   2 -10   6      116.32       82.96    101.55 o
   3 -10   6      639.72      597.00    177.71 o
   4 -10   6      417.62      458.53     84.15 o
   5 -10   6      558.59      635.40    108.58 o
   6 -10   6      352.82      397.26     96.54 o
   7 -10   6        4.38        3.10     76.88 o
   8 -10   6      125.77      157.57     90.35 o
   9 -10   6      241.44      130.99     91.18 o
  10 -10   6      325.32      247.44     98.33 o
 -12  -9   6       22.41       56.12     56.08 o
 -11  -9   6       21.56        3.52     74.49 o
 -10  -9   6       35.10      -17.98    122.65 o
  -9  -9   6     1154.47     1321.57    158.04 o
  -8  -9   6      190.59      200.07     46.81 o
  -7  -9   6       72.82       51.73     43.95 o
  -6  -9   6      346.89      291.85     44.21 o
  -5  -9   6     4430.08     4705.02    268.80 o
  -4  -9   6      581.68      580.70     59.81 o
  -3  -9   6      825.71      842.64     74.77 o
  -2  -9   6      425.08      393.44     50.94 o
  -1  -9   6      115.83       57.76     35.85 o
   0  -9   6       81.68      139.53     30.09 o
   1  -9   6        4.51      -21.94     26.27 o
   2  -9   6      580.71      532.85     59.14 o
   3  -9   6      245.26      208.82     45.10 o
   4  -9   6      369.73      448.15     72.59 o
   5  -9   6      308.49      378.26     51.78 o
   6  -9   6     1527.88     1308.70    155.54 o
   7  -9   6      412.76      487.65     64.27 o
   8  -9   6      664.23      746.23     86.59 o
   9  -9   6      616.84      441.72    107.15 o
  10  -9   6      483.79      402.74    105.24 o
  11  -9   6       20.81       24.43     90.35 o
 -13  -8   6     1233.49     1519.62    127.88 o
 -12  -8   6       46.82       55.38     53.53 o
 -11  -8   6      688.20      778.56    175.45 o
 -10  -8   6       77.00       66.87     50.69 o
  -9  -8   6     3657.83     4055.40    236.32 o
  -8  -8   6      318.73      440.52     88.08 o
  -7  -8   6      894.87      925.95     80.33 o
  -6  -8   6       18.61       41.59     42.59 o
  -5  -8   6     3422.05     3150.85    187.02 o
  -4  -8   6      775.52      794.17     68.52 o
  -3  -8   6     2667.35     2668.51    163.40 o
  -2  -8   6      246.88      267.76     43.07 o
  -1  -8   6       87.92      105.54     28.41 o
   0  -8   6      495.77      568.72     43.65 o
   1  -8   6     1602.65     1793.04    117.64 o
   2  -8   6     1149.05     1136.31     85.09 o
   3  -8   6     8218.90     7580.78    414.47 o
   4  -8   6      833.60      850.85     73.04 o
   5  -8   6      363.29      369.69     50.67 o
   6  -8   6     1338.52     1297.27     96.49 o
   7  -8   6     1246.27     1233.33    221.45 o
   8  -8   6     1925.31     1929.42    140.57 o
   9  -8   6     1468.06     1397.87    118.68 o
  10  -8   6      736.35      710.61    125.51 o
  11  -8   6       19.28      -77.95     77.95 o
 -13  -7   6       25.89       74.78     57.87 o
 -12  -7   6       32.40       97.17     75.09 o
 -11  -7   6     1094.56     1147.48    100.15 o
 -10  -7   6      165.73      139.96     53.65 o
  -9  -7   6      945.33     1142.16    172.41 o
  -8  -7   6      532.36      439.93     83.19 o
  -7  -7   6     2726.34     2793.55    136.23 o
  -6  -7   6       14.71      -14.48     23.30 o
  -5  -7   6      841.70      798.38     58.35 o
  -4  -7   6     3393.71     3309.70    252.98 o
  -3  -7   6     1861.86     1855.56    118.15 o
  -2  -7   6      379.98      353.67     41.00 o
  -1  -7   6     1057.62      968.55     99.26 o
   0  -7   6      732.41      795.05     74.52 o
   1  -7   6     1030.43     1192.63     85.01 o
   2  -7   6      238.44      246.96     38.95 o
   3  -7   6     5030.30     4988.17    279.30 o
   4  -7   6      199.59      156.67     37.20 o
   5  -7   6       22.03       11.47     31.69 o
   6  -7   6     1299.49     1293.87     76.36 o
   7  -7   6     1974.26     1938.73    200.95 o
   8  -7   6      675.06      697.93     77.87 o
   9  -7   6     1344.32     1223.30    106.73 o
  10  -7   6      246.29      341.24     99.64 o
  11  -7   6       31.90      -25.98     81.76 o
  12  -7   6     1619.00     1639.21    198.33 o
 -14  -6   6       17.86      -27.09     51.49 o
 -13  -6   6      271.13      399.06     67.76 o
 -12  -6   6      449.46      541.44     72.22 o
 -11  -6   6      200.07      212.24     54.35 o
 -10  -6   6       33.55       14.61     43.61 o
  -9  -6   6     1150.94     1148.45     75.20 o
  -8  -6   6     1360.73     1295.61    112.87 o
  -7  -6   6     2054.87     1969.94    114.80 o
  -6  -6   6      152.24      115.49     26.92 o
  -5  -6   6      157.47      128.99     33.24 o
  -4  -6   6     3469.47     3494.29    167.39 o
  -3  -6   6     4815.50     4831.46    394.99 o
  -2  -6   6      562.01      560.39     41.42 o
  -1  -6   6     1503.61     1629.48    117.22 o
   0  -6   6     1403.17     1640.45    138.59 o
   1  -6   6     2049.00     1836.06    114.67 o
   2  -6   6     2630.10     2487.33    150.00 o
   3  -6   6    11938.27    10953.29    603.61 o
   4  -6   6     1224.13     1123.65    178.84 o
   5  -6   6       95.52       34.13     29.32 o
   6  -6   6     1008.87     1035.20     83.54 o
   7  -6   6     2455.35     2400.52    190.17 o
   8  -6   6     1860.63     1660.66    186.41 o
   9  -6   6     1944.18     1492.67    128.64 o
  10  -6   6       32.77       20.32     49.48 o
  11  -6   6       16.32      -18.71     75.57 o
  12  -6   6     1045.52     1161.02    162.81 o
 -14  -5   6      202.73      210.23     60.11 o
 -13  -5   6      823.06     1081.02     98.11 o
 -12  -5   6        0.97       14.08     43.55 o
 -11  -5   6      466.26      475.99     64.10 o
 -10  -5   6      159.28      153.79     48.09 o
  -9  -5   6      727.87      817.69     63.05 o
  -8  -5   6      488.91      461.14     40.79 o
  -7  -5   6     3775.01     3708.65    216.15 o
  -6  -5   6      489.14      482.94     37.02 o
  -5  -5   6      379.63      410.26     35.94 o
  -4  -5   6      664.89      651.92     46.73 o
  -3  -5   6     1435.82     1534.10     82.38 o
  -2  -5   6    14038.32    15627.36    647.65 o
  -1  -5   6     1966.38     1879.11    188.80 o
   0  -5   6      148.52      134.88     29.37 o
   1  -5   6      326.43      369.44     40.32 o
   2  -5   6     6504.03     6250.47    340.32 o
   3  -5   6    11048.01    10325.84    564.90 o
   4  -5   6      903.90      848.11    149.11 o
   5  -5   6      452.53      465.06     40.64 o
   6  -5   6      899.75     1050.30    140.11 o
   7  -5   6      477.47      463.05     87.84 o
   8  -5   6      599.63      692.49     95.11 o
   9  -5   6      345.45      300.20     73.60 o
  10  -5   6       31.75      -44.16     44.16 o
  11  -5   6       14.17      -39.09     69.73 o
  12  -5   6     1188.58     1044.93    146.36 o
  13  -5   6        7.84      -48.99     78.19 o
 -14  -4   6      100.81      116.79     52.97 o
 -13  -4   6      458.33      680.82     96.07 o
 -12  -4   6     1141.93     1202.03    165.55 o
 -11  -4   6       83.92       97.62     45.53 o
 -10  -4   6      584.49      598.36     66.69 o
  -9  -4   6      578.83      550.19     50.79 o
  -8  -4   6     1003.16      958.74     70.18 o
  -7  -4   6     1366.22     1393.96     74.52 o
  -6  -4   6     3765.61     3648.40    176.88 o
  -5  -4   6     2780.89     2739.81    111.78 o
  -4  -4   6      627.58      594.14     37.05 o
  -3  -4   6     9714.15     9649.45    317.74 o
  -2  -4   6     2056.80     2278.42    111.63 o
  -1  -4   6     1743.18     1746.72     85.77 o
   0  -4   6      213.22      203.22     25.43 o
   1  -4   6     3129.54     3414.36    199.98 o
   2  -4   6     4094.44     4406.87    430.38 o
   3  -4   6     3082.89     3350.55    430.27 o
   4  -4   6     2303.80     2594.60    240.40 o
   5  -4   6      857.86      878.07    103.58 o
   6  -4   6     1125.72     1364.84    137.43 o
   7  -4   6       40.52        3.34     55.42 o
   8  -4   6      127.41      137.54     65.20 o
   9  -4   6      466.57      487.94    108.94 o
  10  -4   6       28.36      -16.98     43.76 o
  11  -4   6      462.85      327.06     93.44 o
  12  -4   6      400.76      444.46     98.69 o
  13  -4   6      115.31       -4.77     81.17 o
 -15  -3   6      209.67      239.69     80.93 o
 -14  -3   6     1602.71     1966.38    195.35 o
 -13  -3   6      777.54      911.18    161.62 o
 -12  -3   6      384.80      461.33     63.23 o
 -11  -3   6     1661.72     1662.99    117.61 o
 -10  -3   6     1118.20     1194.58     67.54 o
  -9  -3   6      306.54      318.13     34.49 o
  -8  -3   6     1703.60     1513.85     88.50 o
  -7  -3   6     2580.02     2396.01    116.97 o
  -6  -3   6     4745.60     4417.16    193.70 o
  -5  -3   6      259.77      267.99     28.78 o
  -4  -3   6     2704.89     2603.27    103.27 o
  -3  -3   6    11174.94    11231.01    416.29 o
  -2  -3   6    10868.52    10349.44    437.50 o
  -1  -3   6       38.27       29.62     18.07 o
   0  -3   6     3504.11     4117.39    342.32 o
   1  -3   6     2616.59     3012.23    261.26 o
   2  -3   6     5588.77     6223.16    259.82 o
   3  -3   6     1082.54     1149.58     70.18 o
   4  -3   6     4105.33     4299.92    224.04 o
   5  -3   6      589.16      636.83     86.89 o
   6  -3   6      454.82      479.14     80.45 o
   7  -3   6      202.83      206.55     65.79 o
   8  -3   6      329.79      326.70     71.87 o
   9  -3   6      219.79      149.89     79.26 o
  10  -3   6       51.56       68.21     46.22 o
  11  -3   6      864.91      787.82     84.66 o
  12  -3   6       40.17       51.49     74.49 o
  13  -3   6       40.70      -23.84     75.21 o
 -15  -2   6       65.19       84.86     65.43 o
 -14  -2   6       42.64      123.72     60.91 o
 -13  -2   6       11.86       81.02     44.61 o
 -12  -2   6     3603.80     3724.07    234.03 o
 -11  -2   6      619.79      658.41     67.35 o
 -10  -2   6     1257.13     1363.25     84.88 o
  -9  -2   6      135.01      184.90     43.17 o
  -8  -2   6     3725.99     3423.51    143.76 o
  -7  -2   6      593.67      588.63     38.21 o
  -6  -2   6     7004.06     6696.95    316.97 o
  -5  -2   6      499.61      511.70     38.63 o
  -4  -2   6     6208.70     5476.83    271.06 o
  -3  -2   6     1841.47     1749.42     78.35 o
  -2  -2   6     5199.31     5602.00    259.60 o
  -1  -2   6     2790.12     3100.31    206.76 o
   0  -2   6    20655.15    25231.13   1473.86 o
   1  -2   6      992.80     1062.45     50.33 o
   2  -2   6      253.58      294.03     42.95 o
   3  -2   6     1041.59     1069.27     63.67 o
   4  -2   6    16756.92    18385.01   2223.53 o
   5  -2   6     4496.35     4580.68    343.15 o
   6  -2   6     1062.24      894.16    106.44 o
   7  -2   6       69.58       78.07     53.75 o
   8  -2   6      692.45      715.49     96.19 o
   9  -2   6     1542.61     1472.23    163.17 o
  10  -2   6      325.86      237.74     55.28 o
  11  -2   6     1894.88     2009.53    205.24 o
  12  -2   6       76.83       63.53     71.99 o
  13  -2   6      102.51       66.39     75.57 o
 -15  -1   6       33.09       77.23     60.07 o
 -14  -1   6     1865.04     2026.10    190.70 o
 -13  -1   6       33.78        4.65     48.51 o
 -12  -1   6      438.64      359.23     53.73 o
 -11  -1   6       63.14       99.07     40.94 o
 -10  -1   6     3181.51     3405.45    159.60 o
  -9  -1   6      195.28      206.12     28.77 o
  -8  -1   6     2636.11     2414.77    106.14 o
  -7  -1   6       65.31       42.59     26.31 o
  -6  -1   6    11493.52    10662.09    407.45 o
  -5  -1   6     1168.20     1135.11     65.85 o
  -4  -1   6     1704.16     1494.22     77.64 o
  -3  -1   6     1277.82     1166.44     63.20 o
  -2  -1   6     7952.02     7791.16    627.29 o
  -1  -1   6     1350.63     1539.88     74.34 o
   0  -1   6      203.29      250.52     27.69 o
   1  -1   6     1012.31     1175.81     54.44 o
   2  -1   6     1864.65     2432.18     99.60 o
   3  -1   6      139.90      198.23     26.03 o
   4  -1   6     1594.84     1636.57     85.80 o
   5  -1   6       66.65        2.39     30.16 o
   6  -1   6     1389.92     1312.75    139.45 o
   7  -1   6      617.46      559.59     83.91 o
   8  -1   6      465.36      476.64     79.74 o
   9  -1   6     2148.38     2122.64    200.71 o
  10  -1   6     1569.17     1537.62    115.32 o
  11  -1   6     2360.68     2217.08    207.09 o
  12  -1   6       34.78       38.35     47.41 o
  13  -1   6      882.38      822.17    123.60 o
 -14   0   6       95.10      130.51     51.25 o
 -13   0   6       44.20      -30.99     43.98 o
 -12   0   6       50.13        0.95     42.07 o
 -11   0   6        0.14      -31.51     33.35 o
 -10   0   6      163.34      160.26     30.27 o
  -9   0   6        1.68      -18.60     21.94 o
  -8   0   6      743.87      727.07     44.16 o
  -7   0   6      459.91      487.54     46.28 o
  -6   0   6    11018.08    10719.95    403.80 o
  -5   0   6      538.95      498.71     32.36 o
  -4   0   6      221.15      132.37     26.45 o
  -3   0   6      172.84      238.86     43.86 o
  -2   0   6    32897.50    33249.82   1405.73 o
  -1   0   6     2126.56     2076.23    100.25 o
   0   0   6    12435.63    17624.71    926.02 o
   1   0   6     1346.43     1749.11     76.27 o
   2   0   6     2377.45     3080.43    143.65 o
   3   0   6      173.10      246.20     33.36 o
   4   0   6    13523.54    14746.62    632.69 o
   5   0   6    18484.90    18685.95    978.18 o
   6   0   6     9482.18     8877.51    472.24 o
   7   0   6     1818.12     1563.52    107.56 o
   8   0   6       11.36       19.73     36.03 o
   9   0   6     7208.88     6918.25    374.33 o
  10   0   6     1837.70     1661.27    120.29 o
  11   0   6     1250.93     1228.29     99.35 o
  12   0   6      286.88      257.79     56.81 o
  13   0   6      103.77       81.29     69.01 o
 -14   1   6     1848.95     2136.23    180.45 o
 -13   1   6       31.94       38.97     43.50 o
 -12   1   6      418.57      388.91     58.52 o
 -11   1   6       65.23        2.38     39.57 o
 -10   1   6     2929.60     3166.36    155.60 o
  -9   1   6      188.75      173.77     27.73 o
  -8   1   6     2765.84     2540.30    105.72 o
  -7   1   6       77.72       94.74     21.20 o
  -6   1   6    11316.87    11026.47    471.26 o
  -5   1   6     1302.76     1314.33     59.50 o
  -4   1   6     1801.19     1549.08     68.50 o
  -3   1   6     1211.19     1169.42     55.41 o
  -2   1   6     8329.71     8546.12    361.77 o
  -1   1   6     1401.08     1465.13     78.06 o
   0   1   6      300.47      311.88     35.64 o
   1   1   6      841.01      986.59     76.49 o
   2   1   6     1867.42     2463.88    205.84 o
   3   1   6      137.32      148.22     32.32 o
   4   1   6     1589.97     1687.44    107.64 o
   5   1   6      121.06      125.93     36.18 o
   6   1   6     1419.76     1384.01     96.95 o
   7   1   6      556.47      446.66     54.20 o
   8   1   6      487.32      472.80     54.68 o
   9   1   6     2050.91     2175.01    138.26 o
  10   1   6     1424.86     1473.46    109.76 o
  11   1   6     2300.15     2517.04    155.14 o
  12   1   6       45.16       72.70     45.69 o
  13   1   6      847.33      891.77    114.90 o
 -13   2   6        6.95      -30.04     34.21 o
 -12   2   6     3554.73     3620.37    286.41 o
 -11   2   6      552.60      526.34     65.20 o
 -10   2   6     1370.86     1516.73     91.07 o
  -9   2   6      153.25      123.26     25.47 o
  -8   2   6     3664.70     3612.09    142.17 o
  -7   2   6      610.50      606.76     47.40 o
  -6   2   6     7674.22     7679.28    274.63 o
  -5   2   6      537.86      559.68     68.74 o
  -4   2   6     6159.72     5664.05    214.40 o
  -3   2   6     1974.47     1952.29     79.88 o
  -2   2   6     5142.09     5319.03    264.86 o
  -1   2   6     3077.79     3079.87    174.50 o
   0   2   6    20257.12    25351.36   2576.39 o
   1   2   6      897.29      897.87     74.20 o
   2   2   6      301.22      352.35     38.43 o
   3   2   6     1142.88     1297.92    173.30 o
   4   2   6    16771.61    16978.51   1314.42 o
   5   2   6     4062.72     3944.69    336.47 o
   6   2   6     1009.78      979.38    105.01 o
   7   2   6      128.34      131.98     70.26 o
   8   2   6      642.94      645.00     77.52 o
   9   2   6     1446.44     1335.78    100.16 o
  10   2   6      334.21      368.43     52.08 o
  11   2   6     1943.66     2019.66    171.45 o
  12   2   6       90.42       20.11     75.09 o
  13   2   6      117.56        7.15     57.57 o
 -11   3   6     1625.68     1526.46    131.94 o
 -10   3   6      946.71      802.07    141.36 o
  -9   3   6      298.63      312.45     32.19 o
  -8   3   6     1587.03     1581.32     80.01 o
  -7   3   6     2558.31     2420.52    101.32 o
  -6   3   6     4184.08     4109.73    192.82 o
  -5   3   6      333.40      323.52     37.53 o
  -4   3   6     2415.01     2384.47    120.09 o
  -3   3   6    11239.92    11080.21    484.24 o
  -2   3   6    10449.18     9994.87    556.50 o
  -1   3   6       43.76       43.80     23.33 o
   0   3   6     3412.47     3986.25    181.78 o
   1   3   6     2565.21     2964.05    183.52 o
   2   3   6     5258.11     5396.67    380.75 o
   3   3   6     1332.01     1069.37    113.94 o
   4   3   6     3861.13     3459.35    317.40 o
   5   3   6      635.57      649.72    131.82 o
   6   3   6      423.05      507.55     49.76 o
   7   3   6      153.71      227.00     31.44 o
   8   3   6      192.69      205.51     33.10 o
   9   3   6      242.10      260.92     61.56 o
  10   3   6       42.29       11.88     35.65 o
  11   3   6      791.35      888.06     76.23 o
  12   3   6       75.14       84.17     41.67 o
  13   3   6       31.35      -48.75     68.41 o
 -10   4   6      481.92      527.53     57.45 o
  -9   4   6      563.01      585.00     43.27 o
  -8   4   6     1326.11     1327.01    100.30 o
  -7   4   6     1363.96     1312.22     71.35 o
  -6   4   6     4019.31     4200.62    213.02 o
  -5   4   6     2663.35     2720.25    129.17 o
  -4   4   6      688.49      669.06     98.39 o
  -3   4   6     9373.04     9061.88    411.02 o
  -2   4   6     2484.68     2537.20    115.44 o
  -1   4   6     1769.21     1575.52     84.66 o
   0   4   6      274.66      262.59     35.74 o
   1   4   6     3234.03     3445.84    157.62 o
   2   4   6     3871.34     4577.45    730.69 o
   3   4   6     3236.18     3272.82    263.88 o
   4   4   6     2270.04     1911.32    194.52 o
   5   4   6      934.62      928.13     98.69 o
   6   4   6     1193.32     1196.30    128.01 o
   7   4   6      121.82      137.73     55.84 o
   8   4   6      121.45       26.77     45.53 o
   9   4   6      400.04      392.09     49.57 o
  10   4   6       27.14       87.07     36.10 o
  11   4   6      455.91      509.85     88.44 o
  12   4   6      411.97      277.59     87.01 o
  -9   5   6      781.13      887.72     75.33 o
  -8   5   6      361.47      412.55     31.15 o
  -7   5   6     3706.60     3996.79    213.13 o
  -6   5   6      394.98      381.17     41.44 o
  -5   5   6      350.37      355.16     39.59 o
  -4   5   6      710.35      736.05     77.71 o
  -3   5   6     1328.13     1467.93    135.04 o
  -2   5   6    13217.66    14009.99    788.05 o
  -1   5   6     2075.20     1844.53    116.81 o
   0   5   6      141.34      183.85     31.93 o
   1   5   6      466.99      432.84     69.79 o
   2   5   6     6423.72     6239.56    480.69 o
   3   5   6    10709.92     9828.70    761.26 o
   4   5   6      932.63      844.46     92.61 o
   5   5   6      451.59      391.06     63.17 o
   6   5   6      994.80      919.95     68.86 o
   7   5   6      456.25      480.37     48.28 o
   8   5   6      564.01      497.95     51.68 o
   9   5   6      360.00      332.54     51.97 o
  10   5   6       33.40       21.61     32.27 o
  11   5   6        3.17       -4.34     32.27 o
  -8   6   6     1357.00     1356.92     79.56 o
  -7   6   6     2217.54     1855.34    283.79 o
  -6   6   6      160.63      194.18     41.24 o
  -5   6   6      229.59      244.71     31.81 o
  -4   6   6     3476.75     3779.31    199.16 o
  -3   6   6     5035.04     5181.63    271.10 o
  -2   6   6      515.54      509.58     38.28 o
  -1   6   6     1082.56     1050.47     91.67 o
   0   6   6     1392.37     1512.99    151.25 o
   1   6   6     2076.58     1806.63    119.49 o
   2   6   6     2519.32     2351.25    207.39 o
   3   6   6    12123.19    12118.92    853.99 o
   4   6   6     1289.99     1011.20    109.65 o
   5   6   6       94.15       73.43     25.82 o
   6   6   6     1133.02     1190.78     77.61 o
   7   6   6     2525.59     2534.41    143.53 o
   8   6   6     1895.25     1887.35    114.90 o
   9   6   6     1929.86     2060.52    117.55 o
  10   6   6       36.57        1.71     31.47 o
  -8   7   6      463.67      505.48     49.64 o
  -7   7   6     2765.09     3133.84    245.05 o
  -6   7   6       24.10       72.56     26.64 o
  -5   7   6     1028.31     1143.90     71.72 o
  -4   7   6     3387.29     3610.45    192.49 o
  -3   7   6     1871.81     1836.38    111.84 o
  -2   7   6      394.85      373.62     39.25 o
  -1   7   6     1086.19     1068.14     58.83 o
   0   7   6      672.63      668.10    103.34 o
   5   7   6       49.03       64.22     23.04 o
   6   7   6     1239.14     1317.72    112.93 o
   7   7   6     1971.86     2096.18    165.20 o
   8   7   6      638.93      630.51     77.12 o
  -8   8   6      322.82      355.90     40.64 o
  -7   8   6      951.33     1127.65    118.00 o
  -6   8   6       19.52       13.43     78.90 o
  -5   8   6     3046.98     3249.87    181.28 o
  -4   8   6      707.38      856.82     64.24 o
  -3   8   6     2599.53     2739.49    155.78 o
  -2   8   6      308.15      332.63     37.72 o
  -1   8   6       49.05       71.95     25.18 o
   0   8   6      474.24      520.65     39.38 o
  -6   9   6      331.51      324.55     58.64 o
  -5   9   6     4297.47     4817.82    260.16 o
  -4   9   6      605.07      627.26     55.28 o
  -3   9   6     1029.81     1070.54     75.25 o
  -2   9   6      441.28      540.26     69.13 o
  -1   9   6       65.19       97.38     47.79 o
  -3  10   6      571.26      618.95     80.81 o
  -2  10   6        0.00       58.40     43.03 o
  -5 -15   7      428.68      196.42     94.28 o
  -4 -15   7      174.43      303.10     98.69 o
  -3 -15   7      118.74      162.69     83.79 o
  -2 -15   7      156.38      259.36     91.42 o
   1 -15   7      322.52      487.13    112.87 o
   2 -15   7      144.66      123.60     91.89 o
   3 -15   7      131.92      161.14     98.93 o
  -7 -14   7      490.19      553.61     80.52 o
  -6 -14   7      414.34      499.05    107.15 o
  -5 -14   7      297.05      231.47     90.46 o
  -4 -14   7      100.47      117.28     77.59 o
  -3 -14   7      443.42      527.53    108.34 o
  -2 -14   7      448.39      481.41    101.55 o
  -1 -14   7      138.67       53.99     74.14 o
   0 -14   7      100.00       76.73     54.35 o
   1 -14   7      585.83      488.32    108.70 o
   2 -14   7      751.48      727.89    125.86 o
   3 -14   7      225.46      385.34    106.08 o
   4 -14   7       20.22       49.94     87.60 o
   5 -14   7      556.67      667.10    135.16 o
  -8 -13   7       18.19       19.89     76.04 o
  -7 -13   7        3.19      -58.70     58.70 o
  -6 -13   7      371.51      545.65    105.60 o
  -5 -13   7      496.04      357.21     93.92 o
  -4 -13   7       13.34       -5.13     68.41 o
  -3 -13   7      415.84      509.06     99.64 o
  -2 -13   7      303.34      459.78     64.57 o
  -1 -13   7       65.01      -11.07     45.22 o
   0 -13   7       44.06       47.58     47.14 o
   1 -13   7     1477.43     1710.77    151.13 o
   2 -13   7      778.26      757.69    120.14 o
   3 -13   7       53.36      108.34     84.39 o
   4 -13   7      211.86      185.34     89.75 o
   5 -13   7      693.54      821.93    135.04 o
   6 -13   7      186.34      155.90     98.81 o
   7 -13   7      212.01      232.18    107.75 o
 -10 -12   7      134.89      186.77    100.12 o
  -9 -12   7      137.99      248.51     91.78 o
  -8 -12   7      162.44      207.15     57.78 o
  -7 -12   7        8.66      -28.19     48.82 o
  -6 -12   7      222.78      202.74     82.12 o
  -5 -12   7      105.13      205.96     75.57 o
  -4 -12   7      829.46      878.31    123.12 o
  -3 -12   7      480.54      499.84     63.30 o
  -2 -12   7      567.67      618.91    111.14 o
  -1 -12   7      152.32      175.05     48.69 o
   0 -12   7     2566.47     2579.63    168.62 o
   1 -12   7     1696.59     1820.46    130.40 o
   2 -12   7      881.06     1031.10     93.33 o
   3 -12   7      124.20      177.95     87.37 o
   4 -12   7     1078.30     1204.77    158.16 o
   5 -12   7      966.39     1157.21    155.54 o
   6 -12   7       73.60       27.06     75.80 o
   7 -12   7       96.77       18.47     76.88 o
   8 -12   7      284.02      288.32    113.71 o
 -11 -11   7       92.31      -63.92    175.45 o
 -10 -11   7      397.76      564.96    112.40 o
  -9 -11   7      154.22      235.99     91.54 o
  -8 -11   7       17.21       18.58     46.85 o
  -7 -11   7      124.88      111.76     51.29 o
  -6 -11   7      694.40      772.58    114.66 o
  -5 -11   7      852.63      702.14    105.72 o
  -4 -11   7      102.40      146.32     78.25 o
  -3 -11   7     1227.18     1226.88    171.27 o
  -2 -11   7      522.78      563.31     64.39 o
  -1 -11   7      571.84      569.37     65.11 o
   0 -11   7       48.70       49.00     41.09 o
   1 -11   7      502.61      485.02     63.33 o
   2 -11   7       26.53      112.02     89.03 o
   3 -11   7       35.25       56.56     42.87 o
   4 -11   7     1064.18     1036.11    137.43 o
   5 -11   7       38.47      -15.49     63.89 o
   6 -11   7       11.77      -22.29     73.42 o
   7 -11   7      103.89      133.61     85.34 o
   8 -11   7      757.15      729.32    133.85 o
   9 -11   7       66.62      186.29    103.58 o
 -11 -10   7       24.07      -32.78     54.15 o
 -10 -10   7      369.70      400.00     97.26 o
  -9 -10   7      200.01      267.46     93.33 o
  -8 -10   7       57.01       54.03     47.49 o
  -7 -10   7       50.80       36.71     47.28 o
  -6 -10   7      992.41      991.25     87.16 o
  -5 -10   7      461.10      496.07     57.97 o
  -4 -10   7      480.76      480.85     57.17 o
  -3 -10   7       56.02       33.56     66.45 o
  -2 -10   7      327.54      297.64     49.62 o
  -1 -10   7      696.11      674.68     66.57 o
   0 -10   7      454.72      435.18     55.85 o
   1 -10   7      546.24      570.36     63.49 o
   2 -10   7      367.62      344.78     52.66 o
   3 -10   7      883.27      900.44     81.93 o
   4 -10   7      700.65      678.53     72.11 o
   5 -10   7      206.53      211.68     81.88 o
   6 -10   7      263.97      180.69     79.74 o
   7 -10   7      536.29      359.83     95.59 o
   8 -10   7      994.19     1008.94    147.79 o
   9 -10   7      668.66      860.19    143.98 o
  10 -10   7      112.23       39.21     84.98 o
 -12  -9   7      296.38      485.80    123.84 o
 -11  -9   7       59.34       13.88     56.13 o
 -10  -9   7     3061.08     3473.17    315.49 o
  -9  -9   7       20.30       38.02     72.35 o
  -8  -9   7      860.26      896.75     78.93 o
  -7  -9   7       20.01       38.64     41.95 o
  -6  -9   7     1196.70     1132.27     71.88 o
  -5  -9   7      449.45      463.10     53.69 o
  -4  -9   7      609.59      655.98    135.34 o
  -3  -9   7      608.06      556.55     63.95 o
  -2  -9   7     1834.45     1655.70    169.37 o
  -1  -9   7      175.90      152.43     41.38 o
   0  -9   7       62.06       48.37     30.48 o
   1  -9   7     1665.95     1803.58    125.19 o
   2  -9   7     2584.43     2580.41    163.00 o
   3  -9   7       61.64       20.43     38.23 o
   4  -9   7       32.49       41.86     37.79 o
   5  -9   7      659.24      651.75     67.42 o
   6  -9   7      693.35      472.82    101.55 o
   7  -9   7      683.25      597.16     69.95 o
   8  -9   7      288.35      174.61     83.67 o
   9  -9   7      656.66      749.82    126.46 o
  10  -9   7      172.18      239.57     97.74 o
 -13  -8   7       44.97      141.92     78.96 o
 -12  -8   7      481.39      559.32     78.82 o
 -11  -8   7       60.10      -12.69     52.00 o
 -10  -8   7      434.36      387.16    146.42 o
  -9  -8   7      154.49      136.23     70.08 o
  -8  -8   7     5401.00     4834.67    400.12 o
  -7  -8   7      192.97      249.09     49.59 o
  -6  -8   7      910.23      933.49     63.17 o
  -5  -8   7      727.06      704.91     67.91 o
  -4  -8   7     4314.54     4126.51    254.91 o
  -3  -8   7      252.43      315.72     97.20 o
  -2  -8   7     1942.70     1824.23    123.13 o
  -1  -8   7      333.50      299.82     38.95 o
   0  -8   7      396.68      364.77     41.13 o
   1  -8   7      306.81      286.62     74.79 o
   2  -8   7      116.26      109.51     58.22 o
   3  -8   7      192.60      190.80     43.56 o
   4  -8   7      679.10      660.27     65.30 o
   5  -8   7      658.70      610.65     63.93 o
   6  -8   7      224.36      176.94     51.40 o
   7  -8   7      280.14      340.29     90.23 o
   8  -8   7     1109.31     1113.82    148.03 o
   9  -8   7     1248.87     1308.58    164.60 o
  10  -8   7       72.79      133.85     92.25 o
  11  -8   7      325.21      335.88    111.80 o
 -13  -7   7      175.41      182.41     64.56 o
 -12  -7   7      296.72      436.90     94.58 o
 -11  -7   7      123.89       52.72     52.74 o
 -10  -7   7      613.08      682.53     79.71 o
  -9  -7   7       73.88       65.20     61.86 o
  -8  -7   7     1759.53     1530.15    159.48 o
  -7  -7   7      616.55      616.61     47.91 o
  -6  -7   7      542.62      501.45     42.89 o
  -5  -7   7     1365.59     1222.62     73.76 o
  -4  -7   7     9098.15     8639.33    582.18 o
  -3  -7   7     1521.53     1433.68    102.30 o
  -2  -7   7     1233.63     1229.04     75.75 o
  -1  -7   7       81.66       74.84     27.98 o
   0  -7   7      278.34      296.41     44.68 o
   1  -7   7     3415.64     3088.12    182.50 o
   2  -7   7     2213.10     2175.87    140.75 o
   3  -7   7     1422.30     1499.84    112.28 o
   4  -7   7     4083.02     4107.25    242.02 o
   5  -7   7      591.43      602.85     62.48 o
   6  -7   7      108.48       89.67     32.55 o
   7  -7   7     2014.24     1992.37    212.04 o
   8  -7   7     3181.72     2894.99    281.64 o
   9  -7   7      256.19      259.54     64.15 o
  10  -7   7       36.20      -27.06     76.88 o
  11  -7   7      482.53      607.39    122.65 o
 -14  -6   7      181.73      271.46     77.00 o
 -13  -6   7       49.61      164.16     58.62 o
 -12  -6   7      899.88     1054.07     97.00 o
 -11  -6   7      534.76      526.73    136.89 o
 -10  -6   7     1302.25     1324.76    107.88 o
  -9  -6   7      147.36      138.74     68.18 o
  -8  -6   7     7399.87     7192.30    417.04 o
  -7  -6   7     1117.29     1052.66     82.46 o
  -6  -6   7     1839.53     1810.92     97.21 o
  -5  -6   7     1096.19      980.61     64.96 o
  -4  -6   7     4101.74     4035.46    189.69 o
  -3  -6   7     3883.45     3917.67    220.55 o
  -2  -6   7     1665.54     2001.92    106.19 o
  -1  -6   7      135.18      177.19     35.06 o
   0  -6   7     4466.54     4557.89    249.83 o
   1  -6   7     6817.97     6300.17    435.28 o
   2  -6   7     3152.46     3564.96    198.44 o
   3  -6   7      274.85      289.74     45.07 o
   4  -6   7     3780.46     3588.07    206.11 o
   5  -6   7      263.92      245.41     37.76 o
   6  -6   7      945.48      857.60     74.39 o
   7  -6   7      758.03      788.75    129.14 o
   8  -6   7      711.24      749.10    113.71 o
   9  -6   7       62.91       38.65     46.98 o
  10  -6   7      213.03      111.32     84.51 o
  11  -6   7      619.77      720.26    128.61 o
  12  -6   7       12.91       22.88     91.30 o
 -14  -5   7      446.44      482.43     74.10 o
 -13  -5   7     1325.28     1440.09    185.94 o
 -12  -5   7      466.96      579.07     74.60 o
 -11  -5   7       96.36      163.92     50.54 o
 -10  -5   7      253.59      261.76     54.76 o
  -9  -5   7      997.16      914.22     86.60 o
  -8  -5   7     2048.39     1999.87    120.72 o
  -7  -5   7     2018.84     2076.40    133.55 o
  -6  -5   7      485.10      490.02     39.69 o
  -5  -5   7      465.47      417.59     39.86 o
  -4  -5   7     2053.31     2085.08    107.96 o
  -3  -5   7     2329.80     2234.23    110.83 o
  -2  -5   7     7813.77     8219.94    434.25 o
  -1  -5   7     1340.16     1466.16    157.99 o
   0  -5   7      538.53      567.27     55.21 o
   1  -5   7     8222.45     8435.81    550.83 o
   2  -5   7    10857.69    10816.10    849.10 o
   3  -5   7     1507.76     1418.60    102.91 o
   4  -5   7      283.23      269.59     37.26 o
   5  -5   7     3029.85     2889.81    296.60 o
   6  -5   7     1673.18     1743.74    163.65 o
   7  -5   7     2191.67     2040.88    204.05 o
   8  -5   7      355.03      403.81     88.20 o
   9  -5   7      199.18      185.77     54.46 o
  10  -5   7     1065.26      928.37     96.60 o
  11  -5   7      329.30      257.81     95.83 o
  12  -5   7       75.44      141.48     89.87 o
 -14  -4   7      233.49      384.60     65.67 o
 -13  -4   7       67.28      113.31     51.86 o
 -12  -4   7      568.63      662.87     73.99 o
 -11  -4   7       98.92      150.71     49.29 o
 -10  -4   7      212.85      317.53     54.01 o
  -9  -4   7      547.51      547.85     65.85 o
  -8  -4   7      306.71      275.21     73.90 o
  -7  -4   7      443.90      437.56     44.17 o
  -6  -4   7      977.16      902.54    113.29 o
  -5  -4   7      133.58      126.82     23.47 o
  -4  -4   7      157.44      156.78     23.69 o
  -3  -4   7     1377.44     1317.38     61.81 o
  -2  -4   7     9979.68    10131.40    440.51 o
  -1  -4   7     3268.67     3584.36    223.54 o
   0  -4   7      722.60      783.47     63.99 o
   1  -4   7     2806.74     3177.70    193.32 o
   2  -4   7     4353.44     5048.14    390.94 o
   3  -4   7     1729.61     1894.26    113.72 o
   4  -4   7      615.65      715.99     82.42 o
   5  -4   7     2598.46     3009.77    231.23 o
   6  -4   7     2295.19     2347.55    211.68 o
   7  -4   7     1761.31     1754.11    180.09 o
   8  -4   7      195.84      209.65     67.34 o
   9  -4   7       93.87      121.66     49.29 o
  10  -4   7      419.81      345.86     63.93 o
  11  -4   7      287.90      337.90     95.35 o
  12  -4   7      123.94      212.87     96.54 o
 -14  -3   7      311.21      360.66     61.94 o
 -13  -3   7     1748.04     1845.63    134.92 o
 -12  -3   7       62.21       93.03     47.22 o
 -11  -3   7      604.93      770.02     73.24 o
 -10  -3   7      173.47      101.13     43.87 o
  -9  -3   7      516.20      567.59     43.01 o
  -8  -3   7      577.88      602.45     40.23 o
  -7  -3   7     2718.49     2691.59    132.04 o
  -6  -3   7      904.91      900.64     56.05 o
  -5  -3   7     1277.33     1211.77     67.58 o
  -4  -3   7     1888.46     1772.70     77.44 o
  -3  -3   7     3423.28     3281.47    151.79 o
  -2  -3   7      649.13      616.81     38.48 o
  -1  -3   7    14277.30    15507.58    991.10 o
   0  -3   7     6169.89     6738.05    431.18 o
   1  -3   7     3515.76     3570.12    209.92 o
   2  -3   7      742.64      823.93     67.22 o
   3  -3   7     4941.10     6204.48    311.55 o
   4  -3   7     8097.85     9664.05    504.47 o
   5  -3   7       85.89      134.21     53.87 o
   6  -3   7      500.80      502.98     89.27 o
   7  -3   7     3161.55     2973.18    267.46 o
   8  -3   7      620.86      612.75     96.07 o
   9  -3   7      116.37       45.65     43.17 o
  10  -3   7     1474.75     1242.32    134.98 o
  11  -3   7     1058.86     1248.27    150.30 o
  12  -3   7      101.84      132.30     82.00 o
  13  -3   7      112.77       75.57     87.72 o
 -15  -2   7     1303.66     1374.73    148.27 o
 -14  -2   7       67.95       38.74     58.05 o
 -13  -2   7      255.69      244.08     53.14 o
 -12  -2   7      187.74      253.13     52.59 o
 -11  -2   7     2352.79     2373.53    154.15 o
 -10  -2   7      286.68      341.01     52.20 o
  -9  -2   7     1419.37     1437.46     76.31 o
  -8  -2   7      251.39      247.26     36.52 o
  -7  -2   7     5675.23     5481.84    215.97 o
  -6  -2   7       42.45       35.51     35.96 o
  -5  -2   7     4658.94     4221.82    212.29 o
  -4  -2   7     2023.84     1928.18     93.25 o
  -3  -2   7      941.15      865.87     41.93 o
  -2  -2   7      487.95      507.63     34.00 o
  -1  -2   7      772.32      758.78     49.72 o
   0  -2   7     8645.05    10710.84    478.79 o
   1  -2   7     6017.78     7880.98    333.85 o
   2  -2   7      963.97     1115.71     55.25 o
   3  -2   7      172.67      162.45     27.63 o
   4  -2   7     1317.57     1477.20     96.38 o
   5  -2   7      781.01      914.78    106.08 o
   6  -2   7     2013.54     1871.15    187.37 o
   7  -2   7      866.49      808.22    106.56 o
   8  -2   7      663.34      633.25    102.62 o
   9  -2   7      146.57      145.08     48.71 o
  10  -2   7     1848.03     1561.57    123.53 o
  11  -2   7      580.48      562.83     76.06 o
  12  -2   7      442.85      300.60     90.35 o
  13  -2   7       70.36      -27.41     74.49 o
 -15  -1   7      362.79      574.97     88.80 o
 -14  -1   7       64.22       -4.05     53.52 o
 -13  -1   7      112.81      102.40     43.67 o
 -12  -1   7       17.36       13.14     38.37 o
 -11  -1   7     1973.63     2103.56    138.12 o
 -10  -1   7       90.02      139.09     32.58 o
  -9  -1   7     1044.01     1044.70     69.01 o
  -8  -1   7       67.21       60.73     27.90 o
  -7  -1   7     6961.44     6646.61    255.63 o
  -6  -1   7      266.16      251.78     28.12 o
  -5  -1   7     8993.21     8840.69    373.41 o
  -4  -1   7     2598.32     2408.02    116.59 o
  -3  -1   7     1215.53     1302.35     82.55 o
  -2  -1   7     4470.45     4384.28    195.83 o
  -1  -1   7    14868.24    15919.11    710.46 o
   0  -1   7     5843.05     7366.75    275.06 o
   1  -1   7     3924.86     4892.11    190.87 o
   2  -1   7       48.37       66.90     20.19 o
   3  -1   7      617.81      716.83     56.92 o
   4  -1   7    14780.81    17401.91    865.00 o
   5  -1   7     6616.90     6689.87    353.67 o
   6  -1   7      660.72      657.24     61.83 o
   7  -1   7      531.97      552.68     86.65 o
   8  -1   7     3398.17     3044.45    268.30 o
   9  -1   7      850.65      701.27    148.51 o
  10  -1   7     1616.37     1563.86    118.17 o
  11  -1   7      265.11      174.29     55.61 o
  12  -1   7      149.18      239.93     80.81 o
  13  -1   7       87.34      -25.98     73.42 o
 -14   0   7       40.11       75.21     50.89 o
 -13   0   7      153.83      117.88     51.97 o
 -12   0   7       41.33       50.65     48.93 o
 -11   0   7     6066.93     6104.54    342.90 o
 -10   0   7       95.07      127.84     30.78 o
  -9   0   7     6795.58     6897.62    310.27 o
  -8   0   7       54.51       75.19     24.48 o
  -7   0   7    22078.79    21460.57    925.05 o
  -6   0   7     1983.44     1833.85     82.95 o
  -5   0   7    10750.52    10082.59    381.82 o
  -4   0   7      855.16      884.16     52.67 o
  -3   0   7     5347.01     5500.14    244.01 o
  -2   0   7     2970.67     3174.95    147.55 o
   1   0   7       72.88       87.52     21.60 o
   2   0   7       16.71       28.93     23.11 o
   3   0   7      542.57      556.14     54.50 o
   4   0   7       74.64       -1.51     33.87 o
   5   0   7      831.47      822.55    112.75 o
   6   0   7      157.80      197.66     44.59 o
   7   0   7      528.49      468.98     57.31 o
   8   0   7      744.83      603.57     90.35 o
   9   0   7     1753.85     1476.34    193.50 o
  10   0   7     2875.78     2617.34    167.42 o
  11   0   7       10.63       -4.16     43.11 o
  12   0   7       63.70       -8.46     63.89 o
  13   0   7      220.41       60.91     74.02 o
 -14   1   7       58.48       46.36     46.13 o
 -13   1   7      144.35      219.07     49.23 o
 -12   1   7       19.12       12.28     39.21 o
 -11   1   7     2005.32     1963.17    133.50 o
 -10   1   7       90.80       84.48     28.24 o
  -9   1   7     1084.17     1109.73     67.94 o
  -8   1   7       55.21       38.07     22.11 o
  -7   1   7     6799.46     6490.13    294.76 o
  -6   1   7      293.54      303.95     28.18 o
  -5   1   7     8594.87     8297.66    324.79 o
  -4   1   7     2579.80     2411.24    101.57 o
  -3   1   7     1072.56     1049.93     64.24 o
  -2   1   7     4439.86     4325.08    196.25 o
  -1   1   7    14814.29    14882.62    659.62 o
   0   1   7     5724.73     6773.05    554.11 o
   1   1   7     3929.21     5080.20    432.00 o
   2   1   7       35.31       26.49     27.93 o
   3   1   7      450.87      432.78     77.71 o
   4   1   7    14640.89    14469.10   1228.25 o
   5   1   7     6434.76     6030.74    505.60 o
   6   1   7      605.79      660.19     90.46 o
   7   1   7      447.11      437.78     82.12 o
   8   1   7     3274.55     3052.32    263.17 o
   9   1   7      876.96      667.69     69.19 o
  10   1   7     1648.55     1460.28    113.27 o
  11   1   7      275.74      222.37     53.53 o
  12   1   7      162.67      106.35     54.89 o
  13   1   7       72.62      152.56     74.02 o
 -13   2   7      236.60      254.71     49.94 o
 -12   2   7      156.38      174.73     45.29 o
 -11   2   7     2080.34     2207.38    189.39 o
 -10   2   7      315.05      327.45     35.70 o
  -9   2   7     1536.94     1614.62     85.28 o
  -8   2   7      247.92      246.10     28.32 o
  -7   2   7     5671.44     5505.43    213.35 o
  -6   2   7       28.47       32.58     23.95 o
  -5   2   7     5369.79     5145.02    186.59 o
  -4   2   7     1869.08     1631.29     77.65 o
  -3   2   7      657.37      600.55     42.32 o
  -2   2   7      490.04      534.46    112.51 o
  -1   2   7      863.29      715.97     84.51 o
   0   2   7     8866.98    10446.51   1165.61 o
   1   2   7     5883.32     7203.80    524.25 o
   2   2   7      881.81     1082.11    233.85 o
   3   2   7      146.24      182.36     54.11 o
   4   2   7     1308.81     1189.51    135.64 o
   5   2   7      835.30      788.08     99.28 o
   6   2   7     2055.20     2103.93    186.89 o
   7   2   7      762.96      812.61    139.69 o
   8   2   7      687.64      765.43    128.67 o
   9   2   7      173.51      167.43     44.04 o
  10   2   7     1885.75     1754.73    119.83 o
  11   2   7      589.22      612.01     69.09 o
  12   2   7      455.11      463.47     62.96 o
  13   2   7       94.25      102.86     65.91 o
 -12   3   7       59.39       80.81     34.09 o
 -11   3   7      618.34      555.66     67.10 o
 -10   3   7      170.95      224.91     40.76 o
  -9   3   7      432.46      463.57     43.93 o
  -8   3   7      495.09      529.28     37.67 o
  -7   3   7     2713.27     2745.73    114.42 o
  -6   3   7      851.27      863.13     57.79 o
  -5   3   7     1106.47     1092.03     83.06 o
  -4   3   7     1806.79     1641.44     89.99 o
  -3   3   7     3984.24     3865.51    164.28 o
  -2   3   7      646.89      642.46     45.01 o
  -1   3   7    13692.11    14978.07    655.79 o
   0   3   7     5745.11     6397.75    289.54 o
   1   3   7     3608.18     3795.13    212.15 o
   2   3   7      853.05      951.97    103.81 o
   3   3   7     4797.18     4695.10    439.21 o
   4   3   7     8028.70     7578.77    677.71 o
   5   3   7       79.48      117.40     52.20 o
   6   3   7      586.06      663.35     97.85 o
   7   3   7     3107.18     3086.97    179.60 o
   8   3   7      665.38      613.18     68.36 o
   9   3   7      158.11      179.80     45.89 o
  10   3   7     1306.14     1270.15     96.26 o
  11   3   7     1023.80     1016.28     89.12 o
  12   3   7      131.59      197.61     51.32 o
 -11   4   7      119.52       73.54     28.49 o
 -10   4   7      197.71      158.52     35.52 o
  -9   4   7      574.28      581.09     73.30 o
  -8   4   7      522.24      535.20     38.85 o
  -7   4   7      369.79      393.13     35.65 o
  -6   4   7     1038.41      895.97     58.29 o
  -5   4   7      122.41      139.80     32.52 o
  -4   4   7      193.66      205.48     35.17 o
  -3   4   7     1138.78     1171.95    102.42 o
  -2   4   7    10054.99    10171.69    441.78 o
  -1   4   7     3460.74     3753.40    167.77 o
   0   4   7      781.72      802.71     51.27 o
   1   4   7     3102.54     3452.65    156.73 o
   2   4   7     4519.19     4803.80    267.44 o
   3   4   7     1720.93     1359.59    155.30 o
   4   4   7      721.16      620.38     86.77 o
   5   4   7     2550.63     2140.40    214.18 o
   6   4   7     2267.10     2148.98    199.28 o
   7   4   7     1686.30     1789.57    216.09 o
   8   4   7      151.30       37.89     50.54 o
   9   4   7      124.96       68.74     39.99 o
  10   4   7      386.40      346.88     53.27 o
  11   4   7      309.29      408.75     55.47 o
 -10   5   7      268.94      238.26     33.49 o
  -9   5   7      971.60     1011.22     64.31 o
  -8   5   7     1799.27     1883.10    113.86 o
  -7   5   7     2032.56     2038.07    153.75 o
  -6   5   7      395.10      451.16     45.47 o
  -5   5   7      483.13      492.25     68.95 o
  -4   5   7     2125.02     2294.27    184.39 o
  -3   5   7     2019.95     2167.69    189.03 o
  -2   5   7     7802.72     7881.65    434.59 o
  -1   5   7     1342.61     1436.10     99.25 o
   0   5   7      673.38      733.97     59.84 o
   1   5   7     8251.38     8136.62    448.44 o
   2   5   7    10805.98    10945.51    818.95 o
   3   5   7     1700.38     1792.96    150.54 o
   4   5   7      300.70      211.80     57.33 o
   5   5   7     3043.20     2937.06    236.83 o
   6   5   7     1656.51     1266.98    140.29 o
   7   5   7     2273.76     2255.14    199.94 o
   8   5   7      351.26      284.80     45.11 o
   9   5   7      189.86      150.73     40.99 o
  10   5   7     1014.71     1102.89     82.85 o
  11   5   7      328.49      302.74     63.05 o
  -9   6   7      101.83      133.08     21.95 o
  -8   6   7     7741.48     8361.48    575.92 o
  -7   6   7     1179.83     1249.49     81.86 o
  -6   6   7     1797.40     1943.29    116.85 o
  -5   6   7     1198.24     1304.30     81.49 o
  -4   6   7     3955.75     4227.80    225.61 o
  -3   6   7     3767.81     3781.84    211.17 o
  -2   6   7     1693.12     1841.35    173.30 o
  -1   6   7      114.67      156.73     51.49 o
   0   6   7     4327.30     4276.22    251.44 o
   1   6   7     6685.64     5968.76    481.52 o
   2   6   7     2984.83     3028.72    276.52 o
   3   6   7      336.30      320.62     63.41 o
   4   6   7     3810.96     3426.93    287.96 o
   5   6   7      261.38      165.67     57.69 o
   6   6   7      815.10      841.82     64.91 o
   7   6   7      792.15      732.43     84.74 o
   8   6   7      835.20      861.20     95.41 o
   9   6   7       77.09       -2.05     34.40 o
  10   6   7      227.23      196.07     56.50 o
  -7   7   7      601.08      736.95     58.40 o
  -6   7   7      337.11      349.30     44.36 o
  -5   7   7     1256.73     1307.53     88.67 o
  -4   7   7     9195.28     9548.55    476.62 o
  -3   7   7     1527.07     1576.52    131.17 o
  -2   7   7     1214.29     1301.74     86.28 o
  -1   7   7       73.34      108.58     45.53 o
   2   7   7     2238.33     2321.33    200.95 o
   3   7   7     1473.68     1304.29    140.88 o
   4   7   7     4204.92     4391.65    341.12 o
   5   7   7      577.94      653.69     52.55 o
   6   7   7      142.10      173.35     35.82 o
   7   7   7     2223.38     2304.34    133.70 o
   8   7   7     3100.50     3132.77    176.78 o
   9   7   7      204.69      255.78     59.24 o
  -6   8   7      915.76     1048.70     76.04 o
  -5   8   7      796.63      899.70     65.85 o
  -4   8   7     4671.38     4835.26    248.09 o
  -3   8   7      292.95      320.29     41.96 o
  -2   8   7     1843.41     1857.42    114.74 o
  -1   8   7      347.57      398.26     39.85 o
   0   8   7      574.43      590.46     52.92 o
   1   8   7      341.72      308.70     37.43 o
  -6   9   7     1208.69     1352.80    131.23 o
  -5   9   7      418.64      436.27     86.05 o
  -4   9   7      456.59      431.81     51.22 o
  -3   9   7      598.65      703.50     76.88 o
  -2   9   7     2029.47     2207.36    121.25 o
  -1   9   7      146.66      168.77     39.33 o
   0   9   7       84.15      110.25     29.80 o
  -4  10   7      327.38      347.68     69.01 o
  -3  10   7       40.77      -20.38     42.55 o
  -2  10   7      237.62      260.79     61.98 o
  -3 -15   8      502.12      620.74    118.95 o
  -2 -15   8      108.50       30.63     80.33 o
   1 -15   8      205.61      226.94    100.71 o
  -6 -14   8      664.46      622.88    122.76 o
  -5 -14   8       12.15      -39.33     74.14 o
  -4 -14   8      172.88      117.64     79.98 o
  -3 -14   8      516.09      808.58    127.41 o
  -2 -14   8      304.93      232.66     88.20 o
  -1 -14   8      145.84      106.08     76.16 o
   0 -14   8      450.90      501.43    107.39 o
   1 -14   8      379.34      387.25    106.67 o
   2 -14   8      267.37      295.59    105.12 o
   3 -14   8      216.76      209.42    101.19 o
   4 -14   8       38.32       21.81     88.20 o
  -8 -13   8      137.34       59.75     57.68 o
  -7 -13   8      137.16      182.69     61.74 o
  -6 -13   8      313.58      364.07     66.44 o
  -5 -13   8       64.15       70.80     76.04 o
  -4 -13   8       27.05      102.03     75.69 o
  -3 -13   8     1194.07     1296.78    151.85 o
  -2 -13   8       64.06       73.66     69.37 o
  -1 -13   8      977.39     1086.45    125.86 o
   0 -13   8      347.16      351.78    114.00 o
   1 -13   8      484.95      515.86     91.48 o
   2 -13   8       82.35       80.45     88.08 o
   3 -13   8      867.08      879.14    141.60 o
   4 -13   8      109.83      128.49     86.29 o
   5 -13   8        7.59       62.81     90.46 o
   6 -13   8       40.01       78.90     90.58 o
  -9 -12   8      204.31      157.09     90.82 o
  -8 -12   8       45.15       35.38     51.67 o
  -7 -12   8      220.70      208.95     58.39 o
  -6 -12   8      228.20      129.91     59.36 o
  -5 -12   8       12.36      -17.04     63.77 o
  -4 -12   8      422.89      292.49     86.05 o
  -3 -12   8      588.53      570.20     99.64 o
  -2 -12   8       10.16      -18.89     45.65 o
  -1 -12   8      688.96      680.23     94.16 o
   0 -12   8     1488.29     1500.59    116.43 o
   1 -12   8      589.75      617.62     74.55 o
   2 -12   8       14.77       14.82     83.73 o
   3 -12   8     1103.33     1135.52    150.89 o
   4 -12   8      595.53      751.01    125.98 o
   5 -12   8       41.42       66.15     86.05 o
   6 -12   8       15.35      -25.86     78.55 o
   7 -12   8      221.17      158.76    101.07 o
 -10 -11   8      105.04      137.78     89.27 o
  -9 -11   8       37.47        8.70     75.80 o
  -8 -11   8        5.27       -9.49     45.67 o
  -7 -11   8       97.02       91.24     49.74 o
  -6 -11   8      103.55       14.09     48.03 o
  -5 -11   8      455.19      320.02     87.37 o
  -4 -11   8      407.25      482.53     61.99 o
  -3 -11   8      458.41      421.62     59.54 o
  -2 -11   8      232.88      214.43     49.72 o
  -1 -11   8     1772.49     1585.66    118.37 o
   0 -11   8      688.46      608.59     69.41 o
   1 -11   8      307.72      410.12     85.88 o
   2 -11   8     1617.72     1631.06    122.05 o
   3 -11   8     2745.92     2990.36    193.04 o
   4 -11   8      587.69      366.27    103.22 o
   5 -11   8      365.08      442.43    103.58 o
   6 -11   8      578.84      650.53    126.82 o
   7 -11   8      607.87      655.18    130.04 o
   8 -11   8      887.48      855.18    149.58 o
 -11 -10   8      608.88      619.33    164.24 o
 -10 -10   8       16.30       82.96     82.60 o
  -9 -10   8       39.64       90.23     77.23 o
  -8 -10   8       90.68       45.90     43.95 o
  -7 -10   8      292.23      304.31     58.25 o
  -6 -10   8      418.38      433.78    165.91 o
  -5 -10   8      424.69      471.63     94.52 o
  -4 -10   8       22.26       52.58     46.25 o
  -3 -10   8      431.74      479.05     57.25 o
  -2 -10   8      703.57      662.88    158.94 o
  -1 -10   8      528.02      524.14     64.45 o
   0 -10   8      288.10      302.07     52.69 o
   1 -10   8      262.68      260.22     98.51 o
   2 -10   8     1393.64     1450.26    111.10 o
   3 -10   8      133.69      170.48     50.82 o
   4 -10   8       53.97       13.27     43.87 o
   5 -10   8      607.18      597.14    110.01 o
   6 -10   8      201.54      265.67     92.85 o
   7 -10   8      160.59       57.21     85.46 o
   8 -10   8      237.19      268.65    103.22 o
   9 -10   8      333.07      394.04    116.21 o
 -12  -9   8       24.18      -66.20     94.46 o
 -11  -9   8        0.21      -70.53     73.12 o
 -10  -9   8       68.75      175.57     84.86 o
  -9  -9   8      772.13      893.09    126.94 o
  -8  -9   8       65.77        5.08     41.65 o
  -7  -9   8     1106.10     1071.52     89.52 o
  -6  -9   8      494.92      480.08     74.79 o
  -5  -9   8     2101.31     1974.76    108.26 o
  -4  -9   8      842.28      743.21     97.38 o
  -3  -9   8     2577.40     2511.01    164.55 o
  -2  -9   8     1390.33     1233.54    130.15 o
  -1  -9   8      173.12      167.32     41.80 o
   0  -9   8      591.20      533.39     63.92 o
   1  -9   8      372.24      369.91     53.70 o
   2  -9   8     2192.88     2123.81    184.62 o
   3  -9   8      259.37      325.66     97.62 o
   4  -9   8      632.48      642.67     69.66 o
   5  -9   8      148.91      207.03     76.76 o
   6  -9   8        4.55      -12.29     46.96 o
   7  -9   8     1126.88      980.43     87.15 o
   8  -9   8     1626.83     1532.77    180.69 o
   9  -9   8      462.00      521.21    113.59 o
  10  -9   8      106.72       71.51     88.92 o
 -12  -8   8       10.91       36.83     97.79 o
 -11  -8   8      724.77      773.86    112.22 o
 -10  -8   8       90.46       35.52     75.33 o
  -9  -8   8      576.53      535.04    101.67 o
  -8  -8   8       91.37      154.35     72.71 o
  -7  -8   8     2068.28     2106.86    138.86 o
  -6  -8   8      692.37      664.86     53.36 o
  -5  -8   8      897.00      835.44     62.79 o
  -4  -8   8      676.90      686.62     72.22 o
  -3  -8   8     5719.27     5607.91    426.10 o
  -2  -8   8      109.89      119.18     39.49 o
  -1  -8   8       32.80       28.75     62.28 o
   0  -8   8     1512.43     1560.92    111.35 o
   1  -8   8     1626.84     1482.38    107.05 o
   2  -8   8     1093.29     1079.76     86.57 o
   3  -8   8      183.37      138.92     41.71 o
   4  -8   8       76.52       82.55     40.51 o
   5  -8   8      101.55      106.11     41.88 o
   6  -8   8      857.02      843.97     99.58 o
   7  -8   8      503.05      594.64    107.27 o
   8  -8   8      221.72      239.93     90.94 o
   9  -8   8      298.86      251.01     94.76 o
  10  -8   8      201.42      195.95    102.50 o
 -13  -7   8      601.34      790.56     94.01 o
 -12  -7   8       78.16       75.24     56.44 o
 -11  -7   8      211.43      218.38    113.65 o
 -10  -7   8      211.41      297.43    134.51 o
  -9  -7   8     5245.21     5245.52    458.64 o
  -8  -7   8      640.52      696.07    106.56 o
  -7  -7   8     4738.61     4468.96    209.23 o
  -6  -7   8      827.39      780.72     57.82 o
  -5  -7   8     2158.10     2199.63    110.30 o
  -4  -7   8     1551.54     1560.87     94.08 o
  -3  -7   8     5825.46     5819.37    316.38 o
  -2  -7   8      544.70      539.06     59.07 o
  -1  -7   8       86.51       82.94     36.62 o
   0  -7   8     2497.08     2349.94    248.81 o
   1  -7   8       32.49        7.08     37.31 o
   2  -7   8      277.34      362.63     50.00 o
   3  -7   8      843.98      874.96     76.19 o
   4  -7   8      493.77      510.29     57.71 o
   5  -7   8      489.66      442.43     47.42 o
   6  -7   8      198.22      200.55     43.90 o
   7  -7   8      779.93      544.58    107.87 o
   8  -7   8      706.61      529.56    113.47 o
   9  -7   8       10.98      -59.24     64.60 o
  10  -7   8      259.34      217.76     98.21 o
  11  -7   8      264.39      380.33    112.28 o
 -13  -6   8      927.06      933.59     96.38 o
 -12  -6   8       45.32      127.97     56.46 o
 -11  -6   8     1823.54     1810.58    136.74 o
 -10  -6   8      551.54      528.61     71.93 o
  -9  -6   8      865.96      654.11    104.89 o
  -8  -6   8      734.06      774.62     67.30 o
  -7  -6   8     2434.86     2492.60    160.28 o
  -6  -6   8      974.73     1024.32     65.02 o
  -5  -6   8     2022.98     1868.71    109.64 o
  -4  -6   8     2026.00     1994.41    107.46 o
  -3  -6   8     5237.90     4925.97    282.70 o
  -2  -6   8     1811.29     1862.61    125.92 o
  -1  -6   8      407.25      427.31    108.28 o
   0  -6   8     6309.85     6544.17    427.23 o
   1  -6   8     3700.13     3791.30    287.01 o
   2  -6   8     2028.51     2161.32    139.21 o
   3  -6   8     2816.40     2718.80    165.53 o
   4  -6   8      908.16      885.56     62.13 o
   5  -6   8      975.96     1022.47     69.41 o
   6  -6   8     2458.85     2466.90    161.06 o
   7  -6   8     1019.17      902.86    129.20 o
   8  -6   8      112.46       86.17     75.92 o
   9  -6   8      400.48      216.45     92.73 o
  10  -6   8      188.53      294.52     96.42 o
  11  -6   8      184.21      107.39     93.92 o
 -14  -5   8       21.50       59.28     59.48 o
 -13  -5   8      938.40     1225.35    121.22 o
 -12  -5   8      144.44      209.32     61.07 o
 -11  -5   8      288.25      251.21     60.01 o
 -10  -5   8      105.67      111.59     50.32 o
  -9  -5   8     3359.93     3003.47    199.87 o
  -8  -5   8        9.02       -9.86     27.51 o
  -7  -5   8       52.44       65.50     31.40 o
  -6  -5   8       41.11       51.20     27.05 o
  -5  -5   8      449.69      372.58     38.83 o
  -4  -5   8     2044.01     2043.24    119.76 o
  -3  -5   8      788.43      816.82     55.57 o
  -2  -5   8     3149.58     3390.75    280.36 o
  -1  -5   8       42.97       43.86     32.87 o
   0  -5   8     8488.56     8902.07    473.88 o
   1  -5   8      560.77      615.99     56.49 o
   2  -5   8     4484.79     5015.19    272.84 o
   3  -5   8      261.04      245.71     44.96 o
   4  -5   8      434.28      376.18     42.87 o
   5  -5   8     3237.04     3526.75    197.15 o
   6  -5   8     2593.69     2443.02    230.04 o
   7  -5   8        4.76       -1.55     61.62 o
   8  -5   8       29.59      -64.00     64.00 o
   9  -5   8      923.78      604.89    118.35 o
  10  -5   8      114.48      129.44     85.94 o
  11  -5   8      173.81      199.76     95.35 o
  12  -5   8      279.61      408.46    115.97 o
 -14  -4   8      601.63      751.91    158.58 o
 -13  -4   8       82.57      128.64     53.02 o
 -12  -4   8      116.66      290.61     59.89 o
 -11  -4   8      218.11      277.99     55.62 o
 -10  -4   8      147.11      153.69     50.74 o
  -9  -4   8       67.42       62.86     28.82 o
  -8  -4   8      212.84      258.08     38.34 o
  -7  -4   8      401.21      371.73     53.64 o
  -6  -4   8     1028.28     1040.81    108.34 o
  -5  -4   8       34.51       45.51     29.63 o
  -4  -4   8      850.20      893.49     58.25 o
  -3  -4   8      229.08      193.86     33.07 o
  -2  -4   8     2464.04     2438.02    123.35 o
  -1  -4   8      106.11       68.74     28.10 o
   0  -4   8     4703.65     5271.35    323.85 o
   1  -4   8     3005.35     3149.44    263.35 o
   2  -4   8     6916.80     8264.34    589.27 o
   3  -4   8      736.13      805.48     69.57 o
   4  -4   8      285.34      336.22     59.18 o
   5  -4   8     4086.61     4515.37    342.55 o
   6  -4   8     6195.65     7342.89    533.85 o
   7  -4   8      229.90      204.65     69.73 o
   8  -4   8      258.31      139.69     68.18 o
   9  -4   8     3213.34     3026.93    289.15 o
  10  -4   8      509.55      436.40     85.70 o
  11  -4   8      482.60      555.42    114.54 o
  12  -4   8      243.10      262.81    106.32 o
 -14  -3   8       31.64      113.35     53.26 o
 -13  -3   8      133.60      139.75     82.66 o
 -12  -3   8     1676.38     1728.44    127.63 o
 -11  -3   8      196.29      201.70     51.05 o
 -10  -3   8      536.42      600.47     69.06 o
  -9  -3   8      156.18      169.11     48.79 o
  -8  -3   8      394.14      408.32     43.95 o
  -7  -3   8      416.10      416.10     38.98 o
  -6  -3   8      249.90      254.39     33.14 o
  -5  -3   8     1527.81     1449.92     85.72 o
  -4  -3   8      471.56      471.74     33.52 o
  -3  -3   8     2698.94     2616.15    110.76 o
  -2  -3   8      609.63      643.95     41.78 o
  -1  -3   8    11554.20    12436.50    839.55 o
   0  -3   8    10356.92    11342.26    621.63 o
   1  -3   8     2140.63     2282.32    171.21 o
   2  -3   8     4669.98     5876.21    255.28 o
   3  -3   8     1949.45     2461.22    116.49 o
   4  -3   8      259.44      330.90     48.39 o
   5  -3   8     7088.44     8778.65    597.85 o
   6  -3   8     5566.03     5931.33    472.47 o
   7  -3   8      262.21      237.90     74.97 o
   8  -3   8      229.10      338.14     81.29 o
   9  -3   8     1180.13     1067.82    135.99 o
  10  -3   8      582.96      435.78     91.18 o
  11  -3   8      655.32      743.38    127.41 o
  12  -3   8      243.16       93.68     87.72 o
 -14  -2   8       64.59       77.14     51.05 o
 -13  -2   8       94.80       80.55     46.90 o
 -12  -2   8      187.17      179.65     61.98 o
 -11  -2   8      174.03      168.47     70.92 o
 -10  -2   8     2337.26     2369.48    159.54 o
  -9  -2   8      186.52       96.63     33.48 o
  -8  -2   8      292.09      341.72     33.52 o
  -7  -2   8      324.74      305.74     32.58 o
  -6  -2   8      644.22      576.18     44.14 o
  -5  -2   8     5012.97     4902.13    224.58 o
  -4  -2   8      957.16      959.51     62.69 o
  -3  -2   8      627.13      599.73     45.52 o
  -2  -2   8     1287.85     1355.31     97.04 o
  -1  -2   8    16711.56    18380.46    676.08 o
   0  -2   8      958.49     1213.84     90.65 o
   1  -2   8     1105.79     1363.05    136.41 o
   2  -2   8     1462.87     1865.63     94.84 o
   3  -2   8    12055.19    15060.55    629.37 o
   4  -2   8     3544.52     4338.41    227.65 o
   5  -2   8      720.97      818.60     89.03 o
   6  -2   8     1591.28     1551.96    142.67 o
   7  -2   8      673.63      659.47    100.71 o
   8  -2   8      857.10      884.15    114.30 o
   9  -2   8      796.03      726.22    115.14 o
  10  -2   8      492.99      281.02     63.88 o
  11  -2   8      841.06      763.65    123.48 o
  12  -2   8      213.23      150.42     91.18 o
 -14  -1   8       18.66      -49.94     49.94 o
 -13  -1   8       12.21      -15.27     37.79 o
 -12  -1   8     2760.47     2839.77    178.87 o
 -11  -1   8       50.33      160.95     46.29 o
 -10  -1   8     9106.27     9426.19    499.44 o
  -9  -1   8      270.12      340.60     40.76 o
  -8  -1   8     2708.44     2776.90    118.26 o
  -7  -1   8     1490.69     1484.65     73.99 o
  -6  -1   8     8221.88     7509.72    288.43 o
  -5  -1   8     3375.88     3193.12    151.75 o
  -4  -1   8     4168.54     4136.45    210.19 o
  -3  -1   8      676.35      653.78     45.53 o
  -2  -1   8     3222.85     3175.60    164.17 o
  -1  -1   8     3241.88     3214.49    157.07 o
   0  -1   8     6005.33     7593.62    295.02 o
   1  -1   8      140.88      181.55     30.74 o
   2  -1   8      408.46      564.65     44.51 o
   4  -1   8       26.70      127.34     41.50 o
   5  -1   8      848.08      827.01     71.07 o
   6  -1   8      593.56      557.95     62.01 o
   7  -1   8      153.35      119.09     46.41 o
   8  -1   8      424.70      416.92     82.12 o
   9  -1   8      637.20      596.42     99.52 o
  10  -1   8      132.96      144.22     53.48 o
  11  -1   8      659.05      675.33     80.96 o
  12  -1   8      159.93      212.16     85.82 o
 -15   0   8        0.08       -0.24     53.87 o
 -14   0   8        0.14       42.31     49.46 o
 -13   0   8      121.90      101.78     43.39 o
 -12   0   8       13.83       28.37     61.02 o
 -11   0   8        7.96        6.76     59.54 o
 -10   0   8      273.08      319.27     52.37 o
  -9   0   8       79.43       70.77     30.74 o
  -8   0   8       50.95       23.23     27.93 o
  -7   0   8      300.08      309.52     32.65 o
  -6   0   8    12701.78    12036.05    455.58 o
  -5   0   8     3182.53     2929.16    123.79 o
  -4   0   8     4414.41     4371.45    198.59 o
  -3   0   8     5314.05     5037.22    226.07 o
  -2   0   8    11123.09    10238.06    444.46 o
  -1   0   8    11400.69    11944.82    515.07 o
   0   0   8     1448.17     1856.55    187.01 o
   1   0   8      156.81      182.74     26.60 o
   2   0   8       17.42       82.21     43.74 o
   3   0   8     4768.04     6402.18    349.23 o
   4   0   8     1293.16     1425.59    154.95 o
   5   0   8     2051.64     2089.39    136.13 o
   6   0   8     1783.40     1645.80    175.03 o
   7   0   8      303.55      374.13     57.59 o
   8   0   8       60.25       38.62     61.14 o
   9   0   8      526.74      433.31     79.74 o
  10   0   8      286.49      222.20     55.99 o
  11   0   8      262.26      140.07     54.31 o
  12   0   8        4.11      -32.54     64.48 o
  13   0   8       50.09      140.17     82.24 o
 -14   1   8       14.73       55.07     45.89 o
 -13   1   8       13.35       12.99     42.91 o
 -12   1   8     2608.20     2736.07    175.33 o
 -11   1   8       37.82       65.97     38.98 o
 -10   1   8     8824.13     8671.08    495.18 o
  -9   1   8      287.80      278.53     37.97 o
  -8   1   8     2721.75     2642.59    116.76 o
  -7   1   8     1482.74     1444.68     85.48 o
  -6   1   8     8022.69     7380.42    287.78 o
  -5   1   8     3418.56     3211.55    154.60 o
  -4   1   8     3902.97     3768.75    157.05 o
  -3   1   8      717.53      652.36     45.51 o
  -2   1   8     3905.52     3955.86    166.26 o
  -1   1   8     3392.89     3482.07    157.28 o
   0   1   8     6150.91     8256.17    424.26 o
   1   1   8       83.96      111.91     40.17 o
   2   1   8      366.22      258.76     69.25 o
   3   1   8      781.46     1084.03    122.05 o
   4   1   8       19.98      -37.78     49.11 o
   5   1   8      873.60      791.77    105.01 o
   6   1   8      538.48      463.05     89.39 o
   7   1   8      234.38      179.26     64.36 o
   8   1   8      387.69      315.73     75.69 o
   9   1   8      706.54      589.48     70.40 o
  10   1   8      126.54      100.44     67.52 o
  11   1   8      664.45      662.65     77.58 o
  12   1   8      164.49      232.30     80.21 o
 -13   2   8       88.80       69.13     40.64 o
 -12   2   8      172.59      259.00     51.61 o
 -11   2   8      216.79      171.19     56.91 o
 -10   2   8     2519.00     2506.06    154.35 o
  -9   2   8      199.43      161.68     31.35 o
  -8   2   8      191.21      203.13     41.59 o
  -7   2   8      334.77      337.30     44.98 o
  -6   2   8      539.51      526.38     39.24 o
  -5   2   8     5038.50     4974.30    195.43 o
  -4   2   8     1223.14     1202.01     58.72 o
  -3   2   8      635.54      659.83     47.65 o
  -2   2   8      905.73      836.34     77.54 o
  -1   2   8    16388.46    18199.01   1541.59 o
   0   2   8      895.92      893.87     78.41 o
   1   2   8     1052.06     1261.12    212.34 o
   2   2   8     1275.27     1544.22    167.58 o
   3   2   8    11923.66    13436.09   1100.24 o
   4   2   8     3475.85     3226.57    319.67 o
   5   2   8      678.08      652.68    100.24 o
   6   2   8     1562.96     1300.59    146.01 o
   7   2   8      617.08      592.61     94.04 o
   8   2   8      797.02      703.45    103.46 o
   9   2   8      861.26      716.29     72.80 o
  10   2   8      511.54      411.08     59.88 o
  11   2   8      774.47      725.42     79.44 o
  12   2   8      196.35      173.98     54.68 o
 -12   3   8     1573.89     1645.88    143.98 o
 -11   3   8      189.91      230.63     45.77 o
 -10   3   8      500.73      573.06     71.75 o
  -9   3   8       89.01       71.20     27.67 o
  -8   3   8      523.65      541.87     43.46 o
  -7   3   8      397.02      393.26     34.39 o
  -6   3   8      256.25      291.20     44.14 o
  -5   3   8     1365.29     1260.64     78.36 o
  -4   3   8      330.73      276.34     36.23 o
  -3   3   8     2762.15     2681.65    129.12 o
  -2   3   8      698.65      711.19     49.69 o
  -1   3   8    11231.16    12823.76    547.93 o
   0   3   8    10483.43    12186.79    738.97 o
   1   3   8     2459.26     2630.15    209.30 o
   2   3   8     4625.59     5232.77    446.84 o
   3   3   8     1960.81     1822.28    202.62 o
   4   3   8      241.67      189.75     64.00 o
   5   3   8     7066.40     6581.75    583.55 o
   6   3   8     5577.08     5842.45    448.33 o
   7   3   8      176.94      306.16     97.68 o
   8   3   8      259.56      202.22     45.76 o
   9   3   8     1050.42     1035.76    145.17 o
  10   3   8      631.74      540.44     65.43 o
  11   3   8      675.71      736.01     76.78 o
  12   3   8      295.48      424.63     62.95 o
 -11   4   8      204.52      181.64     39.21 o
 -10   4   8      201.16      197.97     42.91 o
  -9   4   8       74.83       69.22     26.65 o
  -8   4   8      130.60      131.71     31.19 o
  -7   4   8      360.69      418.56     40.86 o
  -6   4   8      948.94      927.27     61.59 o
  -5   4   8       86.12      117.75     34.80 o
  -4   4   8      746.61      686.73     81.49 o
  -3   4   8      206.40      225.24     45.98 o
  -2   4   8     2627.11     2597.87    125.20 o
  -1   4   8      179.27      201.25     30.54 o
   0   4   8     4599.95     5198.38    236.81 o
   1   4   8     3130.55     3493.06    191.79 o
   2   4   8     6912.33     7275.66    407.05 o
   3   4   8      814.65      716.33     96.66 o
   4   4   8      270.50      225.15     64.00 o
   5   4   8     3996.47     3649.57    330.39 o
   6   4   8     6161.36     6105.35    520.26 o
   7   4   8      262.94      248.15     64.36 o
   8   4   8      302.37      333.34     50.17 o
   9   4   8     3166.32     3271.79    192.37 o
  10   4   8      524.70      524.75     63.84 o
  11   4   8      502.50      534.73    101.07 o
  12   4   8      247.53      267.34     75.33 o
 -11   5   8      273.07      312.51     39.93 o
 -10   5   8       79.56      136.59     36.71 o
  -9   5   8     3467.77     3396.18    254.95 o
  -8   5   8       10.89        7.96     25.98 o
  -7   5   8       54.19       48.19     32.03 o
  -6   5   8       34.76       40.86     30.58 o
  -5   5   8      295.33      285.50     42.51 o
  -4   5   8     2055.75     2182.06    270.68 o
  -3   5   8      744.22      786.99     55.15 o
  -2   5   8     3343.24     3536.17    163.29 o
  -1   5   8       67.91       80.08     27.43 o
   0   5   8     8578.66     8737.99    387.28 o
   1   5   8      361.57      386.17     76.04 o
   2   5   8     4603.96     4411.91    383.07 o
   3   5   8      238.32      233.61     62.10 o
   4   5   8      406.25      361.02     70.32 o
   5   5   8     3100.88     2893.56    274.61 o
   6   5   8     2680.44     2554.58    221.93 o
   7   5   8       32.84       16.23     35.41 o
   8   5   8       24.64       -0.13     35.54 o
   9   5   8      947.51      891.32     75.39 o
  10   5   8       83.29       83.61     43.51 o
  11   5   8      120.63      104.65     59.48 o
 -10   6   8      605.59      563.29     58.16 o
  -9   6   8      807.60      849.82     85.10 o
  -8   6   8      787.42      900.24     92.01 o
  -7   6   8     2575.35     2803.25    158.96 o
  -6   6   8     1029.11     1106.97    148.21 o
  -5   6   8     2416.91     2546.12    134.51 o
  -4   6   8     2075.76     2127.30    127.46 o
  -3   6   8     5511.57     5946.95    409.18 o
  -2   6   8     1850.39     2100.00    181.41 o
  -1   6   8      453.29      453.18     53.72 o
   0   6   8     6340.70     6193.55    503.22 o
   1   6   8     3819.08     3477.94    303.81 o
   2   6   8     2153.81     2187.00    198.09 o
   3   6   8     2928.49     2593.44    231.70 o
   4   6   8      812.00      851.25    105.01 o
   5   6   8     1090.79     1234.44    122.53 o
   6   6   8     2434.36     2600.07    152.07 o
   7   6   8      993.78     1035.77     78.69 o
   8   6   8       95.32      122.49     41.14 o
   9   6   8      377.56      277.83     67.82 o
  10   6   8      253.97      240.64     66.87 o
  -9   7   8     5443.75     5842.42    428.01 o
  -7   7   8     4557.14     4811.67    356.61 o
  -6   7   8      779.17      954.02     69.95 o
  -5   7   8     1869.45     1866.67    127.43 o
  -4   7   8     1618.09     1798.74    110.10 o
  -3   7   8     5419.65     5484.47    304.14 o
  -2   7   8      495.01      592.85     82.84 o
  -1   7   8       69.74       16.33     42.43 o
   1   7   8       22.32       61.26     54.47 o
   2   7   8      280.87      240.88     66.63 o
   3   7   8      685.92      815.85    104.41 o
   4   7   8      435.26      414.54     78.90 o
   5   7   8      461.77      422.05     75.69 o
   6   7   8      249.23      271.31     40.18 o
   7   7   8      809.51      853.35     66.65 o
   8   7   8      801.19      979.97    106.44 o
   9   7   8       12.37      -21.10     54.59 o
  10   7   8      219.14      266.15     67.46 o
  -9   8   8      608.92      708.58     71.51 o
  -6   8   8      685.33      694.87     95.95 o
  -5   8   8     1054.08     1150.42    102.62 o
  -4   8   8      617.10      640.68     60.71 o
  -3   8   8     5910.83     6358.47    323.03 o
  -2   8   8      125.75      135.39     34.61 o
  -1   8   8       15.93       46.13     35.52 o
   5   8   8       94.84       95.35     57.57 o
  -9   9   8      745.41      736.59     80.33 o
  -6   9   8      494.83      585.58     89.03 o
  -5   9   8     1848.20     2074.37    182.84 o
  -4   9   8      891.66      931.60     73.84 o
  -3   9   8     2516.53     2754.78    157.79 o
  -2   9   8     1356.13     1541.36    125.86 o
  -1   9   8       91.48      128.49     38.50 o
   0   9   8      693.24      794.28     71.63 o
  -6  10   8      367.44      376.52     79.74 o
  -5  10   8      568.82      668.89     89.39 o
  -4  10   8       19.45      -19.79     45.89 o
  -3  10   8      353.40      317.64     64.24 o
  -2  10   8      734.67      886.41     84.15 o
  -1  10   8      650.69      835.52     74.02 o
  -6 -14   9       71.06       88.56     89.99 o
  -5 -14   9      410.05      436.83    103.93 o
  -4 -14   9      164.16      226.22     92.01 o
  -3 -14   9       24.47      -28.61     62.34 o
  -2 -14   9      212.77      237.07     82.84 o
  -1 -14   9       30.28        8.70     70.32 o
   0 -14   9       81.95      110.61     83.91 o
   1 -14   9       31.66       10.01     83.31 o
   2 -14   9      161.10      197.14     98.57 o
   3 -14   9      153.77      221.57     99.40 o
  -8 -13   9      246.94      137.78     80.57 o
  -7 -13   9       91.97      169.21     59.80 o
  -6 -13   9      283.61      262.33     65.13 o
  -5 -13   9      113.81      146.72     77.71 o
  -4 -13   9       87.79       30.75     64.36 o
  -3 -13   9       12.66      -58.88     58.88 o
  -2 -13   9      433.95      435.64     94.76 o
  -1 -13   9      464.51      378.95     62.89 o
   0 -13   9        0.29       10.70     58.22 o
   1 -13   9      253.35      307.03     99.88 o
   2 -13   9      441.65      556.02    119.55 o
   3 -13   9      106.97       74.85     87.25 o
   4 -13   9       62.22       20.02     86.41 o
   5 -13   9      358.19      552.32    130.27 o
  -9 -12   9       18.21      -55.78     79.86 o
  -8 -12   9      300.84      301.20     73.18 o
  -7 -12   9       70.67       63.73     53.42 o
  -6 -12   9      202.08      256.99     60.39 o
  -5 -12   9       67.87      102.98     67.58 o
  -4 -12   9      288.79      322.05     84.98 o
  -3 -12   9        7.07       10.37     63.89 o
  -2 -12   9      679.32      696.28     76.79 o
  -1 -12   9       52.97       55.71     45.26 o
   0 -12   9      298.82      257.07     57.97 o
   1 -12   9       62.85       80.57     51.39 o
   2 -12   9      851.94      964.60    141.84 o
   3 -12   9      866.53      869.72    135.99 o
   4 -12   9      215.82      324.08    101.91 o
   5 -12   9       75.77       56.73     93.33 o
   6 -12   9      137.96      146.96    102.38 o
   7 -12   9     1090.40     1205.72    178.31 o
 -10 -11   9      116.93      164.48     88.92 o
  -9 -11   9       25.94       54.95     75.69 o
  -8 -11   9      781.80      807.38     79.83 o
  -7 -11   9       31.21      -45.76     45.76 o
  -6 -11   9      187.03      152.03     66.57 o
  -5 -11   9       75.82       23.42     48.77 o
  -4 -11   9      520.45      343.15     85.22 o
  -3 -11   9       62.10       37.08     41.94 o
  -2 -11   9      322.04      310.05     54.90 o
  -1 -11   9      786.41      728.82     76.91 o
   0 -11   9        4.51      -40.82     40.82 o
   1 -11   9      200.44      143.31    100.89 o
   2 -11   9       47.55      115.74     52.70 o
   3 -11   9      424.18      405.60    104.29 o
   4 -11   9      261.51      219.07     92.49 o
   5 -11   9      125.82      217.76     97.74 o
   6 -11   9      154.08      150.06     96.90 o
   7 -11   9      258.63      256.85    104.41 o
   8 -11   9      464.87      482.84    124.20 o
 -11 -10   9      126.37       79.43    195.41 o
 -10 -10   9      221.45      203.34     91.66 o
  -9 -10   9       48.14       81.29     79.98 o
  -8 -10   9      303.11      175.12     51.73 o
  -7 -10   9        3.36       16.76     46.53 o
  -6 -10   9      529.10      602.42     95.59 o
  -5 -10   9      216.46      115.03     49.47 o
  -4 -10   9     1104.95     1106.27    122.53 o
  -3 -10   9      794.81      766.26     79.08 o
  -2 -10   9      808.65      797.40    105.66 o
  -1 -10   9     1612.71     1447.28    113.84 o
   0 -10   9      199.32      131.70     47.54 o
   1 -10   9     2357.21     2444.04    162.64 o
   2 -10   9     2156.92     2193.42    304.35 o
   3 -10   9     1659.99     1561.30    119.07 o
   4 -10   9      524.07      348.99     94.76 o
   5 -10   9      104.68       48.75     79.50 o
   6 -10   9      449.59      351.97    104.29 o
   7 -10   9     1911.27     1877.23    211.80 o
   8 -10   9      499.35      355.30    112.99 o
   9 -10   9      256.16      213.94    101.79 o
 -12  -9   9       71.96       34.98     63.42 o
 -11  -9   9       16.69      -37.24    120.92 o
 -10  -9   9      325.60      352.56     99.64 o
  -9  -9   9       16.86      -64.00     64.00 o
  -8  -9   9       83.84      101.76     46.01 o
  -7  -9   9      914.34      969.10     85.37 o
  -6  -9   9      973.74      943.45     86.74 o
  -5  -9   9       51.27       17.91     32.79 o
  -4  -9   9     1569.53     1524.12     91.77 o
  -3  -9   9     1466.92     1404.68    110.99 o
  -2  -9   9     1282.76     1351.84    117.58 o
  -1  -9   9      127.08      110.19     42.94 o
   0  -9   9      310.24      294.32     88.56 o
   1  -9   9      710.73      706.05     71.25 o
   2  -9   9     1039.27      983.65     96.13 o
   3  -9   9       18.74        0.21     40.93 o
   4  -9   9       44.88       70.15     55.30 o
   5  -9   9      197.83      238.38     88.20 o
   6  -9   9      113.43       64.72     81.41 o
   7  -9   9      126.06        8.46     73.90 o
   8  -9   9      118.53      142.79     91.30 o
   9  -9   9       99.46      131.94     94.64 o
 -12  -8   9      286.05      315.31     73.56 o
 -11  -8   9      117.50       87.42     83.67 o
 -10  -8   9      781.79      790.46    125.86 o
  -9  -8   9      224.20      207.87     80.57 o
  -8  -8   9     2745.80     2409.65    233.37 o
  -7  -8   9      268.16      230.36     51.40 o
  -6  -8   9      470.43      479.52     47.47 o
  -5  -8   9     1432.34     1425.63     86.61 o
  -4  -8   9     6266.17     5806.30    286.01 o
  -3  -8   9      725.33      690.42     58.46 o
  -2  -8   9     1910.19     1934.96    133.28 o
  -1  -8   9      832.84      760.07     73.43 o
   0  -8   9      466.80      469.71     59.34 o
   1  -8   9      515.25      400.56     56.80 o
   2  -8   9     4110.77     3974.75    231.33 o
   3  -8   9      404.21      436.93     57.60 o
   4  -8   9       83.53       78.99     42.88 o
   5  -8   9      281.45      245.01     44.47 o
   6  -8   9      485.50      465.73     65.54 o
   7  -8   9      870.79      924.91    146.01 o
   8  -8   9      158.12      197.14     94.52 o
   9  -8   9      169.63      102.98     88.20 o
  10  -8   9      104.94      -33.49     86.65 o
 -13  -7   9       57.08       24.20    100.83 o
 -12  -7   9      820.25      934.10    100.71 o
 -11  -7   9      100.24       98.49     57.68 o
 -10  -7   9       93.23      140.17     72.71 o
  -9  -7   9      362.82      367.94     90.58 o
  -8  -7   9     1179.84     1105.36    133.85 o
  -7  -7   9       25.17       33.61     28.71 o
  -6  -7   9      577.17      522.40     49.48 o
  -5  -7   9     1902.45     1827.92    104.17 o
  -4  -7   9     7370.22     7038.27    329.03 o
  -3  -7   9     1460.55     1280.97     81.11 o
  -2  -7   9       51.94      -13.39     36.94 o
  -1  -7   9     2595.89     2651.21    166.32 o
   0  -7   9      411.80      299.52     49.47 o
   1  -7   9      737.78      686.76    138.62 o
   2  -7   9      142.23      190.58     80.99 o
   3  -7   9      316.66      283.67     51.09 o
   4  -7   9      512.75      427.40     48.11 o
   5  -7   9      178.51      134.93     37.05 o
   6  -7   9        9.59       -5.10     42.95 o
   7  -7   9        4.19       -1.31     72.82 o
   8  -7   9      146.39      129.44     81.29 o
   9  -7   9      169.94      189.51     95.47 o
  10  -7   9       95.69       31.35     94.28 o
 -13  -6   9       58.69       41.99     56.43 o
 -12  -6   9      303.62      399.13     69.81 o
 -11  -6   9      271.36      330.68     67.42 o
 -10  -6   9     2857.65     2873.02    193.27 o
  -9  -6   9      418.73      271.27     85.22 o
  -8  -6   9     1524.54     1685.57    177.35 o
  -7  -6   9      116.69       89.80     55.18 o
  -6  -6   9      634.16      602.86     59.81 o
  -5  -6   9     3554.94     3492.29    171.21 o
  -4  -6   9     2061.31     2070.87    110.51 o
  -3  -6   9     2366.18     2187.79    117.04 o
  -2  -6   9     1661.86     1628.47    138.78 o
  -1  -6   9     3226.65     3399.12    196.73 o
   0  -6   9      881.11      931.34    114.06 o
   1  -6   9     2180.08     2332.81    292.25 o
   2  -6   9      205.45      248.67     87.07 o
   3  -6   9        5.90       24.91     36.55 o
   4  -6   9      893.85     1018.61     68.19 o
   5  -6   9      618.74      514.16     51.76 o
   6  -6   9      528.29      411.75    106.38 o
   7  -6   9      146.92      123.48     76.52 o
   8  -6   9      191.80      125.51     84.62 o
   9  -6   9      434.15      464.00    108.82 o
  10  -6   9      755.64      669.49    129.56 o
  11  -6   9      236.23      307.39    112.16 o
 -13  -5   9      238.25      336.38     66.90 o
 -12  -5   9     1028.53     1196.72    108.10 o
 -11  -5   9      837.59      906.92    136.17 o
 -10  -5   9      527.07      594.93     74.25 o
  -9  -5   9     1425.22     1380.93    157.81 o
  -8  -5   9       76.17       91.09     33.68 o
  -7  -5   9      473.04      422.93     68.89 o
  -6  -5   9      499.11      496.14     55.29 o
  -5  -5   9     1458.11     1343.39     81.25 o
  -4  -5   9      291.45      272.68     40.25 o
  -3  -5   9     3879.67     3711.02    180.91 o
  -2  -5   9      436.07      400.29     43.59 o
  -1  -5   9     2180.73     2410.67    235.21 o
   0  -5   9     1285.95     1274.59    110.63 o
   1  -5   9     7008.15     7328.06    720.14 o
   2  -5   9     1592.32     1725.54    131.23 o
   3  -5   9       64.62       42.53     33.62 o
   4  -5   9     3633.58     4106.55    229.82 o
   5  -5   9     3940.21     4490.12    250.50 o
   6  -5   9     1022.38      899.76    124.79 o
   7  -5   9       85.48       54.23     64.72 o
   8  -5   9     1128.12      986.77    136.35 o
   9  -5   9      218.31      314.06    100.60 o
  10  -5   9      658.67      630.87    132.06 o
  11  -5   9      105.71      -46.48     91.18 o
 -14  -4   9      527.65      582.50     80.99 o
 -13  -4   9       19.32       77.49     50.82 o
 -12  -4   9       90.00      146.41     55.65 o
 -11  -4   9      175.29      180.00     53.98 o
 -10  -4   9      523.30      697.57     79.91 o
  -9  -4   9      750.67      786.43     85.58 o
  -8  -4   9      532.59      429.13     53.86 o
  -7  -4   9      404.53      422.93     71.93 o
  -6  -4   9      828.35      817.68     68.36 o
  -5  -4   9     2648.32     2194.65    270.32 o
  -4  -4   9      172.47      135.64     33.02 o
  -3  -4   9     2643.35     2540.12    133.17 o
  -2  -4   9     5898.87     5943.89    272.97 o
  -1  -4   9     3261.18     3524.17    200.92 o
   0  -4   9     3177.83     3413.53    217.48 o
   1  -4   9     5893.51     6283.76    559.00 o
   2  -4   9        1.64       -2.75     30.59 o
   3  -4   9     1446.69     1559.80    113.94 o
   4  -4   9    11611.66    13881.28    700.76 o
   5  -4   9     3241.36     3785.33    305.24 o
   6  -4   9      599.32      673.54    106.44 o
   7  -4   9      842.80     1004.05    129.44 o
   8  -4   9     1101.78     1104.41    139.81 o
   9  -4   9      325.47      264.24     93.44 o
  10  -4   9     1549.49     1840.76    187.37 o
  11  -4   9      427.40      550.42    118.95 o
  12  -4   9      209.16      222.41    103.10 o
 -14  -3   9       65.33      190.58     58.59 o
 -13  -3   9        4.40       70.13     50.72 o
 -12  -3   9      286.09      452.40    110.37 o
 -11  -3   9      253.21      265.25     57.93 o
 -10  -3   9      180.72      204.05     52.92 o
  -9  -3   9     1364.08     1412.37     85.01 o
  -8  -3   9      442.11      437.96     47.20 o
  -7  -3   9      715.41      726.78    103.75 o
  -6  -3   9      450.68      486.44     54.29 o
  -5  -3   9     1817.62     1707.49    113.65 o
  -4  -3   9      284.59      278.30     67.22 o
  -3  -3   9      238.40      221.93     33.90 o
  -2  -3   9     5509.22     5255.71    235.92 o
  -1  -3   9     3449.05     3308.46    210.73 o
   0  -3   9     5738.92     6431.64    327.10 o
   1  -3   9     1373.45     1644.20    133.64 o
   2  -3   9      825.40      949.73     61.75 o
   3  -3   9     2814.13     3462.84    160.91 o
   4  -3   9     7221.41     8727.66    369.61 o
   5  -3   9     2801.80     3483.87    193.94 o
   6  -3   9      430.26      342.74     57.55 o
   7  -3   9     1789.65     1894.99    190.23 o
   8  -3   9     1443.25     1313.94    159.12 o
   9  -3   9      401.15      366.75     97.50 o
  10  -3   9      374.19      316.33     97.02 o
  11  -3   9      563.06      580.81    124.20 o
  12  -3   9      157.68      136.35     96.19 o
 -14  -2   9       44.01       71.84     59.71 o
 -13  -2   9      971.13     1080.24     98.39 o
 -12  -2   9       35.55       48.30     89.09 o
 -11  -2   9     2126.29     2330.38    165.05 o
 -10  -2   9       11.36      -39.95     39.95 o
  -9  -2   9     1255.74     1438.77     89.59 o
  -8  -2   9     1054.50     1106.67     62.45 o
  -7  -2   9     1500.51     1524.03     87.56 o
  -6  -2   9     1816.97     1734.04     94.91 o
  -5  -2   9     4036.73     3994.45    181.37 o
  -4  -2   9     2303.55     2144.25    108.88 o
  -3  -2   9     1094.34     1093.49     87.77 o
  -2  -2   9     9139.04     9524.44    417.49 o
  -1  -2   9     5240.11     6066.47    480.36 o
   0  -2   9     9412.97    10775.19    513.80 o
   1  -2   9       90.56       70.88     25.25 o
   2  -2   9     1016.77     1324.07     79.06 o
   3  -2   9      253.56      284.70     38.66 o
   4  -2   9     3610.07     4329.14    236.85 o
   5  -2   9     1572.30     1915.02    123.01 o
   6  -2   9      755.71      766.57     74.21 o
   7  -2   9     1523.72     1442.91    161.02 o
   8  -2   9      253.56      296.54     81.41 o
   9  -2   9      115.34       40.88     74.61 o
  10  -2   9     1732.31     1529.68    124.34 o
  11  -2   9     1132.90      956.02    136.95 o
  12  -2   9      335.79      351.01    101.67 o
 -14  -1   9       44.82       52.80     46.61 o
 -13  -1   9       83.81       71.82     55.78 o
 -12  -1   9       30.90       80.56     70.02 o
 -11  -1   9      164.51      177.57     48.20 o
 -10  -1   9      126.73      110.78     47.96 o
  -9  -1   9      171.85      181.56     41.45 o
  -8  -1   9      123.31      127.35     28.84 o
  -7  -1   9     3498.07     3513.84    148.77 o
  -6  -1   9     3610.63     3508.47    165.70 o
  -5  -1   9     2273.38     1995.32    106.39 o
  -4  -1   9      304.53      265.83     35.55 o
  -3  -1   9     9173.64     8637.90    383.92 o
  -2  -1   9     8781.05     8527.65    361.48 o
  -1  -1   9     5828.02     6174.96    448.39 o
   0  -1   9      410.35      423.16     42.64 o
   1  -1   9      156.82      253.06     43.94 o
   2  -1   9     3473.39     4137.93    190.99 o
   3  -1   9      220.44      297.46     50.76 o
   4  -1   9      262.05      209.77     65.91 o
   5  -1   9      321.47      398.41     58.02 o
   6  -1   9      856.09      750.70    109.48 o
   7  -1   9       22.85       18.71     60.79 o
   8  -1   9      308.34      405.01     87.13 o
   9  -1   9      463.41      391.54     92.49 o
  10  -1   9       73.00      -14.46     47.79 o
  11  -1   9      343.73      232.30     89.99 o
  12  -1   9      480.71      565.79    115.14 o
 -14   0   9        8.17      -24.67     47.79 o
 -13   0   9      641.14      633.91     70.96 o
 -12   0   9      185.59      229.16     84.51 o
 -11   0   9     5609.86     6028.47    344.85 o
 -10   0   9      361.42      524.04     98.75 o
  -9   0   9      445.56      416.47     45.85 o
  -8   0   9     1101.62     1110.26     62.07 o
  -7   0   9     9672.63     9505.75    365.52 o
  -6   0   9     2525.46     2313.03    104.68 o
  -5   0   9     8375.36     7939.25    352.28 o
  -4   0   9        1.58      -27.04     27.04 o
  -3   0   9     1738.86     1747.50    130.65 o
  -2   0   9     1007.99      960.91     61.68 o
  -1   0   9     1999.63     1970.74    103.13 o
   0   0   9       10.64      -33.13     37.78 o
   1   0   9      609.10      882.60    110.49 o
   2   0   9      512.87      700.71     89.27 o
   3   0   9       22.65       57.57     40.62 o
   4   0   9      135.86      152.56     48.44 o
   5   0   9       69.44       33.73    104.59 o
   6   0   9      155.43      107.61     48.77 o
   7   0   9       42.62       30.51     64.48 o
   8   0   9      890.19      844.58    120.38 o
   9   0   9        5.97      -26.58     63.89 o
  10   0   9      161.14      181.75     55.71 o
  11   0   9      238.47      211.47     59.75 o
  12   0   9      760.12      788.79    129.20 o
 -14   1   9       42.10       55.30     50.30 o
 -13   1   9      108.47       89.03     51.13 o
 -12   1   9       39.31       46.63     38.14 o
 -11   1   9      190.81      235.82     49.13 o
 -10   1   9      101.37      110.92     43.86 o
  -9   1   9      211.28      249.92     37.69 o
  -8   1   9      142.01       84.23     32.47 o
  -7   1   9     3495.93     3555.94    148.16 o
  -6   1   9     3556.27     3410.20    145.29 o
  -5   1   9     2282.99     2071.83    109.96 o
  -4   1   9      382.62      405.00     35.20 o
  -3   1   9     9268.82     8864.19    384.32 o
  -2   1   9     8430.27     7923.88    360.06 o
  -1   1   9     5341.51     5450.87    252.13 o
   0   1   9      366.44      426.46     75.21 o
   1   1   9      284.19      438.85     76.64 o
   2   1   9     3426.57     4099.63    340.64 o
   3   1   9      138.99       98.21     58.64 o
   4   1   9      273.55      410.37     75.57 o
   5   1   9      334.64      266.15     78.19 o
   6   1   9      948.03     1079.62    119.55 o
   7   1   9        1.64      -34.09     57.69 o
   8   1   9      421.13      360.07     84.15 o
   9   1   9      448.24      410.49     86.53 o
  10   1   9       62.96       -7.04     47.53 o
  11   1   9      324.48      276.08     63.83 o
  12   1   9      417.89      480.69     98.45 o
 -13   2   9      922.08     1103.81    112.75 o
 -12   2   9       20.20       15.02     40.17 o
 -11   2   9     2249.81     2674.16    162.84 o
 -10   2   9       18.78        8.18     36.95 o
  -9   2   9     1229.69     1297.00     81.87 o
  -8   2   9     1051.73     1049.59     69.58 o
  -7   2   9     1597.34     1600.41     97.44 o
  -6   2   9     1705.65     1706.18    111.78 o
  -5   2   9     3848.58     3740.44    157.52 o
  -4   2   9     2219.70     2053.96     95.13 o
  -3   2   9     1185.31     1242.32     75.12 o
  -2   2   9     9404.85     9674.44    517.98 o
  -1   2   9     5334.40     5414.20    320.81 o
   0   2   9     9396.08    11820.95    840.28 o
   1   2   9      160.53      130.27     54.71 o
   2   2   9     1071.46     1377.35    147.20 o
   3   2   9      238.74      127.65     64.60 o
   4   2   9     3634.70     3537.30    336.71 o
   5   2   9     1594.89     1337.78    164.36 o
   6   2   9      696.80      677.59    105.12 o
   7   2   9     1594.26     1507.98    158.16 o
   8   2   9      391.86      147.44     66.87 o
   9   2   9      111.36       70.73     52.20 o
  10   2   9     1699.92     1562.21    118.76 o
  11   2   9     1193.54      919.63     91.72 o
  12   2   9      467.03      527.77     97.85 o
 -13   3   9        3.54       43.74     38.74 o
 -12   3   9      261.23      259.12     53.16 o
 -11   3   9      257.06      311.56     54.83 o
 -10   3   9      142.59      123.97     56.20 o
  -9   3   9     1145.59     1293.35    100.72 o
  -8   3   9      460.42      478.19     44.33 o
  -7   3   9      586.98      648.30     53.13 o
  -6   3   9      425.41      386.54     43.62 o
  -5   3   9     1692.34     1619.88     94.23 o
  -4   3   9      261.56      221.33     35.01 o
  -3   3   9      293.11      262.75     34.58 o
  -2   3   9     5262.84     5091.37    237.04 o
  -1   3   9     3375.92     3893.08    175.51 o
   0   3   9     6068.15     7097.72    518.23 o
   1   3   9     1381.56     1515.61    160.91 o
   2   3   9      757.88      757.92    108.70 o
   3   3   9     2731.83     2989.50    284.15 o
   4   3   9     7503.89     7370.31    647.79 o
   5   3   9     2853.74     2620.38    271.75 o
   6   3   9      498.27      433.73     85.22 o
   7   3   9     1836.63     1650.06    177.00 o
   8   3   9     1449.16     1446.36    150.77 o
   9   3   9      408.43      301.44     58.40 o
  10   3   9      377.44      285.51     60.18 o
  11   3   9      583.21      502.96     71.30 o
  12   3   9      120.23      131.82     72.11 o
 -12   4   9       92.14       93.80     36.71 o
 -11   4   9      193.45      112.04     41.48 o
 -10   4   9      543.74      705.00     80.81 o
  -9   4   9      780.84      914.42     95.11 o
  -8   4   9      515.38      557.21     52.51 o
  -7   4   9      482.80      509.82     46.51 o
  -6   4   9      681.03      666.96     76.28 o
  -5   4   9     2919.02     2806.94    131.11 o
  -4   4   9      150.38      191.04     63.51 o
  -3   4   9     2925.57     2889.94    136.39 o
  -2   4   9     5943.51     6283.03    309.69 o
  -1   4   9     3574.31     3822.75    174.92 o
   0   4   9     3250.87     3361.29    196.47 o
   1   4   9     5969.93     6803.97    361.19 o
   2   4   9        5.25        4.17     30.97 o
   3   4   9     1460.26     1601.45    103.63 o
   4   4   9    11228.89    11666.12    993.56 o
   5   4   9     3344.16     3143.62    292.85 o
   6   4   9      590.61      595.95     97.26 o
   7   4   9      898.25      834.44    113.94 o
   8   4   9     1035.48      942.82     84.61 o
   9   4   9      253.60      211.37     53.61 o
  10   4   9     1482.80     1405.25    120.26 o
  11   4   9      482.57      500.83     94.40 o
  12   4   9      208.14      242.55     77.12 o
 -11   5   9      819.69      780.45     84.39 o
 -10   5   9      538.59      510.25     66.39 o
  -9   5   9     1547.57     1556.61    139.69 o
  -8   5   9       81.36       75.45     45.77 o
  -7   5   9      459.04      523.00     69.73 o
  -6   5   9      483.81      559.54     69.83 o
  -5   5   9     1313.89     1356.03     99.63 o
  -4   5   9      489.95      478.94     44.59 o
  -3   5   9     4002.42     3971.64    183.04 o
  -2   5   9      428.94      471.26     43.54 o
  -1   5   9     2291.87     2251.11    143.36 o
   0   5   9     1388.35     1345.48     93.13 o
   1   5   9     6984.43     7307.54    399.08 o
   2   5   9     1669.28     1724.66    109.90 o
   3   5   9       41.13       -0.60     50.77 o
   4   5   9     3553.14     3456.97    319.31 o
   5   5   9     3913.50     4005.71    355.06 o
   6   5   9     1125.95      989.39    116.92 o
   7   5   9      119.20       81.64     62.34 o
   8   5   9     1025.54     1080.44    109.89 o
   9   5   9      286.70      201.61     51.33 o
  10   5   9      719.45      909.06    113.23 o
  11   5   9      122.65      117.28     63.41 o
 -10   6   9     2966.79     2924.78    231.70 o
  -9   6   9      464.36      539.81     67.22 o
  -7   6   9      118.90       25.98     39.69 o
  -6   6   9      763.04      755.33     65.24 o
  -5   6   9     3601.97     3678.49    205.30 o
  -4   6   9     1773.16     1956.61    188.91 o
  -3   6   9     2299.20     2404.76    206.55 o
  -2   6   9     1673.96     1852.52    121.86 o
  -1   6   9     3094.45     2962.93    279.14 o
   0   6   9      740.07      715.97    100.12 o
   1   6   9     2098.25     1935.04    197.14 o
   2   6   9      181.40      163.89     62.10 o
   3   6   9       15.01      -19.43     56.02 o
   4   6   9      864.28      838.38    114.30 o
   5   6   9      653.55      748.63     94.16 o
   6   6   9      658.88      627.89     86.65 o
   7   6   9      141.68      138.55     43.13 o
   8   6   9      218.96      262.04     48.95 o
   9   6   9      323.16      444.22     85.70 o
  10   6   9      717.73      812.75    107.75 o
 -10   7   9      112.67       59.59     33.25 o
  -9   7   9      368.44      384.98     60.43 o
  -6   7   9      667.83      710.83     94.93 o
  -5   7   9     1891.51     1964.70    136.59 o
  -4   7   9     7408.03     7907.04    394.86 o
  -3   7   9     1501.78     1444.34    147.79 o
  -2   7   9       32.89      109.89     53.28 o
  -1   7   9     2604.62     2655.42    238.97 o
   0   7   9      392.29      394.40     80.57 o
   1   7   9      741.44      765.79     99.28 o
   2   7   9      219.01      208.22     67.58 o
   3   7   9      251.71      313.83     72.59 o
   4   7   9      543.44      437.19     82.00 o
   5   7   9      402.77      384.50     73.66 o
   6   7   9       25.46      -30.72     53.10 o
   7   7   9        0.44       19.90     56.14 o
   8   7   9      164.71       49.94     61.50 o
   9   7   9      213.22      288.32     71.51 o
  10   7   9      121.65      135.52     68.41 o
  -9   8   9      213.01      221.81     50.54 o
  -6   8   9      392.58      492.37     83.79 o
  -5   8   9     1390.35     1393.08    141.48 o
  -4   8   9     6381.44     6609.49    332.91 o
  -3   8   9      667.74      807.65     67.12 o
  -2   8   9     1946.88     1967.70    166.51 o
   2   8   9     4042.75     3749.22    328.84 o
   3   8   9      263.31      433.25     85.82 o
   4   8   9       69.00      113.94     63.41 o
   5   8   9      290.68      273.09     41.29 o
   6   8   9      512.21      529.44     88.08 o
   7   8   9      883.36     1267.82    133.73 o
   8   8   9      156.96      225.86     73.42 o
  -6   9   9      923.06     1193.44    124.31 o
  -5   9   9       53.09       22.88     56.61 o
  -4   9   9     1521.49     1466.98    147.44 o
  -3   9   9     1510.25     1684.07    108.60 o
  -2   9   9     1292.34     1486.17    131.23 o
  -1   9   9      152.63      146.01     43.74 o
   0   9   9      236.84      256.61     44.58 o
   1   9   9      617.30      679.14     70.68 o
  -5  10   9      207.65      267.10     67.82 o
  -4  10   9     1105.95     1370.68    133.02 o
  -3  10   9      778.35     1003.69    100.95 o
  -2  10   9      814.01     1160.78    104.89 o
  -1  10   9     1510.22     1677.35    135.88 o
  -4 -14  10       84.01       -7.15     76.88 o
  -3 -14  10       20.34      -36.47     71.28 o
  -2 -14  10      170.77      140.64     83.79 o
  -1 -14  10       35.82       36.59     74.14 o
   1 -14  10      390.48      497.38    119.43 o
   2 -14  10       58.24      129.56     96.66 o
  -7 -13  10       12.85       -1.51     53.41 o
  -6 -13  10      212.62      321.21     74.91 o
  -5 -13  10       91.87       21.45     54.57 o
  -4 -13  10      166.55      110.01     80.10 o
  -3 -13  10      100.14       61.26     64.96 o
  -2 -13  10       36.42      -55.18     55.18 o
  -1 -13  10       63.34       48.43     58.05 o
   0 -13  10      297.52      330.18     65.37 o
   1 -13  10      388.66      385.93    104.17 o
   2 -13  10       56.13       60.19     86.05 o
   3 -13  10       37.90      -32.42     86.05 o
   4 -13  10        4.78      115.26     95.11 o
  -8 -12  10      121.59      146.76     57.73 o
  -7 -12  10      120.41      223.86     97.68 o
  -6 -12  10        7.31       38.57     52.64 o
  -5 -12  10      106.47       40.14     51.79 o
  -4 -12  10      131.97      129.20     70.92 o
  -3 -12  10      179.39      116.81     66.87 o
  -2 -12  10       33.01       31.61     46.16 o
  -1 -12  10       20.01       34.09     46.43 o
   0 -12  10       62.74      109.86     52.85 o
   1 -12  10      146.87      177.98     94.58 o
   2 -12  10      333.67      440.40    110.37 o
   3 -12  10      135.76       54.83     84.74 o
   4 -12  10      150.44      135.99     97.02 o
   5 -12  10       58.86       10.97     90.70 o
   6 -12  10       14.64      -46.84     87.72 o
  -9 -11  10       90.80      188.32     94.40 o
  -8 -11  10       75.67       12.07     49.70 o
  -7 -11  10      313.60      357.12     62.25 o
  -6 -11  10      243.39      202.21     56.44 o
  -5 -11  10      529.00      433.05     64.54 o
  -4 -11  10      328.11      320.90     60.02 o
  -3 -11  10      525.00      501.88    100.54 o
  -2 -11  10      175.19      164.17     53.14 o
  -1 -11  10      193.86      184.48     55.20 o
   0 -11  10      436.84      347.12     62.45 o
   1 -11  10      202.27      275.54    101.79 o
   2 -11  10     2665.72     2660.63    180.60 o
   3 -11  10      832.86      718.12    124.67 o
   4 -11  10      113.12       40.76     83.43 o
   5 -11  10       85.22      157.93     98.45 o
   6 -11  10     2086.63     2126.10    235.40 o
   7 -11  10      350.96      408.10    121.22 o
 -10 -10  10      135.05      170.56     94.28 o
  -9 -10  10     1121.05     1261.38    163.17 o
  -8 -10  10      118.41      102.89     49.34 o
  -7 -10  10      767.68      718.53     75.82 o
  -6 -10  10       21.62       -0.20     44.52 o
  -5 -10  10      753.72      576.29     74.84 o
  -4 -10  10      659.88      539.17     58.42 o
  -3 -10  10     1270.98      995.87    127.77 o
  -2 -10  10      737.09      672.36    110.01 o
  -1 -10  10      644.14      598.81     70.25 o
   0 -10  10      183.69      124.08     58.10 o
   1 -10  10      568.38      539.52     70.26 o
   2 -10  10      991.17      996.41     94.97 o
   3 -10  10      159.86      199.30     59.10 o
   4 -10  10        7.20        5.01     77.12 o
   5 -10  10      284.13      258.40     99.88 o
   6 -10  10       58.74       64.96     86.77 o
   7 -10  10       82.37       71.87     85.10 o
   8 -10  10       97.20       30.15     85.94 o
 -11  -9  10      210.15      286.88    102.80 o
 -10  -9  10      109.29      146.25     83.91 o
  -9  -9  10      341.89      448.75    103.10 o
  -8  -9  10       58.64       19.47     42.43 o
  -7  -9  10     1188.29     1061.76     91.25 o
  -6  -9  10      301.58      332.92     58.52 o
  -5  -9  10       84.18      119.60     38.26 o
  -4  -9  10     1049.96     1093.20     74.38 o
  -3  -9  10     3226.04     3078.97    161.86 o
  -2  -9  10     1692.39     1414.66    195.23 o
  -1  -9  10      160.31       69.67     44.93 o
   0  -9  10     1003.63     1035.09    127.00 o
   1  -9  10     3095.02     3013.25    190.91 o
   2  -9  10     2370.96     2227.23    152.88 o
   3  -9  10       88.02       44.69     46.88 o
   4  -9  10       63.25       30.65     45.88 o
   5  -9  10      244.61      248.87     92.25 o
   6  -9  10      925.54      923.72    142.07 o
   7  -9  10       66.37       40.41     76.52 o
   8  -9  10      544.35      409.65    108.94 o
   9  -9  10      107.29       53.28     92.73 o
 -12  -8  10      110.68       67.36     63.80 o
 -11  -8  10        1.66      -31.27     58.46 o
 -10  -8  10        3.30       72.11     76.40 o
  -9  -8  10      456.17      550.77    108.10 o
  -8  -8  10      576.95      574.61    106.20 o
  -7  -8  10     2223.41     2183.66    144.39 o
  -6  -8  10      275.77      272.48     47.17 o
  -5  -8  10     2806.85     2715.04    144.23 o
  -4  -8  10     1270.66     1273.03     84.16 o
  -3  -8  10     1717.25     1652.06     99.20 o
  -2  -8  10      611.08      592.82     55.11 o
  -1  -8  10      510.59      491.88     61.49 o
   0  -8  10      520.14      513.21     60.92 o
   1  -8  10      182.00      180.76     87.37 o
   2  -8  10      210.75      178.66     49.13 o
   3  -8  10      301.32      235.97     54.35 o
   4  -8  10      315.97      324.22     57.90 o
   5  -8  10      325.54      386.53     98.33 o
   6  -8  10       47.25       10.83     48.43 o
   7  -8  10       42.08      116.92     87.37 o
   8  -8  10      457.65      606.43    122.76 o
   9  -8  10        6.19      -61.38     71.16 o
 -12  -7  10      148.29      190.62     66.89 o
 -11  -7  10       50.00      -29.92     77.59 o
 -10  -7  10      205.07      263.88     88.68 o
  -9  -7  10     3483.15     3315.13    297.50 o
  -8  -7  10      166.25      107.87     72.11 o
  -7  -7  10     1098.30     1110.23     86.43 o
  -6  -7  10      380.45      396.65     45.63 o
  -5  -7  10     4306.83     4091.88    201.56 o
  -4  -7  10       89.37       70.23     35.53 o
  -3  -7  10      345.65      328.47     46.22 o
  -2  -7  10      778.73      696.34     57.88 o
  -1  -7  10       80.35        8.30     33.77 o
   0  -7  10      372.35      417.31     83.55 o
   1  -7  10       90.15       74.62     42.98 o
   2  -7  10      764.49      883.05     79.90 o
   3  -7  10      506.31      496.57     60.94 o
   4  -7  10      291.88      256.48     46.39 o
   5  -7  10       10.09      -34.15     34.15 o
   6  -7  10      752.49      839.21    127.65 o
   7  -7  10       15.35      -54.95     74.49 o
   8  -7  10        2.35       75.80     84.51 o
   9  -7  10      254.56      348.87    104.41 o
  10  -7  10      212.63      352.92    119.31 o
 -13  -6  10      490.72      685.97     89.95 o
 -12  -6  10      115.34      153.54     64.67 o
 -11  -6  10      256.86      359.31     86.23 o
 -10  -6  10      416.47      457.29     77.27 o
  -9  -6  10     1287.15     1364.36    159.12 o
  -8  -6  10       88.54      104.53     63.53 o
  -7  -6  10      234.06      278.82     48.37 o
  -6  -6  10       54.06       61.65     32.86 o
  -5  -6  10     3620.99     3442.69    172.67 o
  -4  -6  10     1427.95     1257.02     82.18 o
  -3  -6  10      417.19      370.00     47.07 o
  -2  -6  10      468.68      461.07     48.60 o
  -1  -6  10      765.92      664.51     55.51 o
   0  -6  10     2468.71     2736.24    138.11 o
   1  -6  10       61.36       25.11     40.52 o
   2  -6  10      472.57      413.51     56.36 o
   3  -6  10     1004.76     1067.83     72.41 o
   4  -6  10     3585.01     3924.50    183.63 o
   5  -6  10      349.63      358.58     47.24 o
   6  -6  10      103.21      170.22     53.36 o
   7  -6  10      154.68      305.48     92.49 o
   8  -6  10     1086.16      739.57    138.14 o
   9  -6  10      859.66      742.31    138.38 o
  10  -6  10      224.34      208.10    107.99 o
 -13  -5  10      357.77      431.78     75.09 o
 -12  -5  10      393.31      443.71    119.90 o
 -11  -5  10     1778.91     1782.22    137.06 o
 -10  -5  10      693.33      752.33    123.00 o
  -9  -5  10      521.90      532.54    100.24 o
  -8  -5  10      421.32      394.88     54.59 o
  -7  -5  10     1863.36     1683.88    119.84 o
  -6  -5  10     1178.86     1052.75     89.16 o
  -5  -5  10      834.28      759.23     60.42 o
  -4  -5  10     1416.12     1291.54     83.57 o
  -3  -5  10     1864.37     1792.75    103.62 o
  -2  -5  10      266.28      237.43     41.90 o
  -1  -5  10      211.95      161.29     37.76 o
   0  -5  10     2365.14     2514.39    130.35 o
   1  -5  10      221.28      182.74     37.71 o
   2  -5  10      328.51      333.03     44.33 o
   3  -5  10     3307.84     3806.33    177.54 o
   4  -5  10      997.73     1146.64     88.79 o
   5  -5  10     1237.46     1400.45    103.85 o
   6  -5  10      386.12      502.62     97.85 o
   7  -5  10      241.75      359.83     96.30 o
   8  -5  10      401.82      399.76     99.28 o
   9  -5  10     2617.97     2779.14    265.32 o
  10  -5  10      263.38      451.73    116.57 o
  11  -5  10       90.69      -32.42     91.66 o
 -13  -4  10      111.14      174.30     61.29 o
 -12  -4  10       76.84       62.18     54.12 o
 -11  -4  10      194.28      240.16     66.33 o
 -10  -4  10     2185.79     2337.61    162.99 o
  -9  -4  10      197.30      154.76     56.20 o
  -8  -4  10      181.75      180.56     61.26 o
  -7  -4  10     1449.97     1257.13    100.29 o
  -6  -4  10     3168.83     2766.54    173.30 o
  -5  -4  10      372.56      338.78     52.54 o
  -4  -4  10     1009.04      936.34     81.22 o
  -3  -4  10      439.90      412.63     45.81 o
  -2  -4  10      697.47      654.96     56.72 o
  -1  -4  10      464.59      417.27     53.01 o
   0  -4  10     1613.05     1758.06    123.38 o
   1  -4  10      418.81      495.96     74.25 o
   2  -4  10      870.64      998.72     68.09 o
   3  -4  10     4420.57     5215.08    234.43 o
   4  -4  10     2678.42     3234.90    152.27 o
   5  -4  10      193.95      265.32     83.67 o
   6  -4  10     1716.28     2028.96    197.73 o
   7  -4  10      641.35      548.51    105.96 o
   8  -4  10      247.82      244.70     93.92 o
   9  -4  10      997.56      903.81    142.67 o
  10  -4  10      365.41      313.23    109.30 o
  11  -4  10       19.76       20.98     94.87 o
 -14  -3  10      126.53      178.88     59.41 o
 -13  -3  10      299.30      391.58     88.50 o
 -12  -3  10      410.24      448.94     68.74 o
 -11  -3  10      686.31      812.16     85.49 o
 -10  -3  10      672.20      694.20     80.52 o
  -9  -3  10      667.51      690.63     59.20 o
  -8  -3  10     1479.59     1423.38    107.14 o
  -7  -3  10     2222.10     2078.66    136.63 o
  -6  -3  10     1680.54     1560.37    115.10 o
  -5  -3  10      127.38       80.33     37.59 o
  -4  -3  10     1336.22     1130.71     92.59 o
  -3  -3  10     3644.08     3392.87    164.45 o
  -2  -3  10     2653.68     2648.59    136.14 o
  -1  -3  10     1710.75     1769.10    177.99 o
   0  -3  10     2682.53     3009.65    245.98 o
   1  -3  10      967.03      955.71     89.91 o
   2  -3  10      501.83      577.44     53.24 o
   3  -3  10     6087.09     7746.33    341.00 o
   4  -3  10     1487.66     1801.08    110.63 o
   5  -3  10     4249.26     4613.94    257.81 o
   6  -3  10     2713.74     3032.29    265.20 o
   7  -3  10      141.04      139.57     77.59 o
   8  -3  10      291.96      248.99     83.79 o
   9  -3  10     1854.21     1627.65    185.22 o
  10  -3  10      743.35      850.89    137.31 o
  11  -3  10      344.27      190.35     98.81 o
 -14  -2  10      188.30      337.45     65.56 o
 -13  -2  10      357.41      476.39     69.96 o
 -12  -2  10       75.31       68.62     50.17 o
 -11  -2  10      599.35      649.35     77.30 o
 -10  -2  10      122.92       63.53     49.89 o
  -9  -2  10      239.80      244.13     41.79 o
  -8  -2  10     1038.85     1066.51     73.83 o
  -7  -2  10     1394.14     1333.74     99.22 o
  -6  -2  10     2577.16     2462.35    149.93 o
  -5  -2  10      554.36      497.83     62.51 o
  -4  -2  10     1559.79     1575.25    128.66 o
  -3  -2  10     2610.38     2349.02    225.21 o
  -2  -2  10     3646.25     3760.68    269.33 o
  -1  -2  10     3049.37     3322.60    261.88 o
   0  -2  10     1011.77     1059.03    134.12 o
   1  -2  10      874.38     1104.11     71.37 o
   2  -2  10      462.64      592.56     52.26 o
   3  -2  10     4541.92     5586.99    254.01 o
   4  -2  10      772.66      961.35     84.09 o
   5  -2  10      260.30      233.04     57.98 o
   6  -2  10      669.87      453.87     97.74 o
   7  -2  10      750.28      630.27    113.11 o
   8  -2  10      308.24      421.69     94.76 o
   9  -2  10       52.16       -1.43     69.61 o
  10  -2  10      384.11      185.58     90.58 o
  11  -2  10      861.06      765.19    128.49 o
 -14  -1  10      992.65     1212.51    147.50 o
 -13  -1  10      288.19      446.58     65.75 o
 -12  -1  10     2705.27     2991.68    190.91 o
 -11  -1  10      251.28      174.73     53.86 o
 -10  -1  10      563.98      606.18     82.84 o
  -9  -1  10      452.56      487.31     52.44 o
  -8  -1  10     3058.47     2899.45    127.78 o
  -7  -1  10     1129.38     1184.32     67.06 o
  -6  -1  10     5127.46     4977.45    230.98 o
  -5  -1  10      495.47      432.95     54.67 o
  -4  -1  10     2067.19     1898.07    120.36 o
  -3  -1  10     2115.98     2039.83    138.54 o
  -2  -1  10     3085.58     2986.91    188.09 o
  -1  -1  10     3128.31     3456.55    424.13 o
   0  -1  10     3475.59     3580.03    210.53 o
   1  -1  10      109.84      137.72     36.99 o
   2  -1  10      679.37      868.27     61.95 o
   3  -1  10      882.96     1121.01     92.56 o
   4  -1  10      240.47      335.14     57.54 o
   5  -1  10      230.64      225.81     55.97 o
   6  -1  10       82.52      110.25     71.75 o
   7  -1  10      543.04      550.06    101.91 o
   8  -1  10      295.82      221.81     84.98 o
   9  -1  10      277.06      181.64     84.27 o
  10  -1  10      108.16       66.11     54.34 o
  11  -1  10      646.07      694.16    130.04 o
 -14   0  10       25.55      103.78     50.53 o
 -13   0  10        7.14       34.89     44.98 o
 -12   0  10      494.91      517.15     65.61 o
 -11   0  10       21.85       51.71     48.63 o
 -10   0  10      451.90      381.77     60.85 o
  -9   0  10        9.07      -11.47     42.26 o
  -8   0  10      143.67      113.28     30.57 o
  -7   0  10     1133.48     1144.61     65.71 o
  -6   0  10     4192.80     4342.31    179.48 o
  -5   0  10      101.88      114.72     34.65 o
  -4   0  10       86.82       75.28     45.47 o
  -3   0  10     8602.74     8383.32    453.65 o
  -2   0  10     2206.29     2217.41    143.01 o
  -1   0  10       38.26       10.28     38.13 o
   0   0  10     2654.20     3517.34    206.85 o
   1   0  10     1564.37     1995.59    192.13 o
   2   0  10      192.67      201.31     74.02 o
   3   0  10      698.07      801.19    109.18 o
   4   0  10     1523.38     1914.73    262.63 o
   5   0  10     1120.68     1103.16     90.74 o
   6   0  10       91.40       98.93     72.11 o
   7   0  10      268.23      297.73     84.62 o
   8   0  10       38.45      -10.01     68.06 o
   9   0  10      230.54      138.97     76.76 o
  10   0  10      204.71      121.24     57.27 o
  11   0  10     1326.55     1194.99    154.23 o
 -14   1  10      947.52     1243.50    131.23 o
 -13   1  10      294.15      369.05     58.43 o
 -12   1  10     2726.07     2928.05    242.01 o
 -11   1  10      260.51      268.32     51.42 o
 -10   1  10      561.47      524.43     66.54 o
  -9   1  10      448.21      537.26     64.29 o
  -8   1  10     2975.76     2837.70    146.76 o
  -7   1  10     1188.00     1208.53     66.93 o
  -6   1  10     5048.80     5003.16    202.77 o
  -5   1  10      416.60      436.05     47.40 o
  -4   1  10     1755.29     1630.92     95.78 o
  -3   1  10     2260.03     2219.84    113.63 o
  -2   1  10     3359.55     3317.94    188.91 o
  -1   1  10     3046.46     3265.43    291.66 o
   0   1  10     3272.87     3568.41    304.65 o
   1   1  10      143.93      151.85     67.10 o
   2   1  10      732.45      747.44    106.79 o
   4   1  10      224.82      285.82     75.09 o
   5   1  10      262.62      171.63     73.30 o
   6   1  10       96.05       37.54     67.22 o
   7   1  10      667.29      611.56    102.98 o
   8   1  10      318.61      239.57     78.66 o
   9   1  10      272.06      154.71     80.93 o
  10   1  10      124.33       70.58     52.97 o
  11   1  10      747.76      933.85    128.01 o
 -13   2  10      382.47      379.98     66.75 o
 -12   2  10       78.51       99.54     41.81 o
 -11   2  10      638.88      751.56     73.79 o
 -10   2  10      145.98      169.02     46.32 o
  -9   2  10      234.43      206.89     48.43 o
  -8   2  10     1025.83     1070.34     71.12 o
  -7   2  10     1310.25     1340.96     72.57 o
  -6   2  10     2479.80     2275.07    124.32 o
  -5   2  10      563.61      491.02     42.18 o
  -4   2  10     1857.14     1769.06     84.83 o
  -3   2  10     2559.35     2459.25    125.45 o
  -2   2  10     3299.89     3385.45    308.34 o
  -1   2  10     3041.77     3493.44    289.39 o
   0   2  10     1181.21     1532.54    146.01 o
   1   2  10      934.11     1086.05    126.58 o
   2   2  10      535.23      537.19     95.83 o
   3   2  10     4763.23     5667.93    453.75 o
   4   2  10      804.25      839.33    120.62 o
   5   2  10      353.12      424.79     87.72 o
   6   2  10      704.70      599.52     97.38 o
   7   2  10      893.64      973.78    117.64 o
   8   2  10      317.94      240.52     81.88 o
   9   2  10       47.82      -23.48     63.65 o
  10   2  10      383.00      319.41     65.35 o
  11   2  10      771.75      689.18     83.37 o
 -13   3  10      314.77      250.42     54.95 o
 -12   3  10      412.68      379.38     62.34 o
 -11   3  10      628.22      790.31     76.53 o
 -10   3  10      728.31      711.19     71.75 o
  -9   3  10      668.68      714.88     70.79 o
  -8   3  10     1493.86     1544.23     89.54 o
  -7   3  10     2126.23     2095.31    141.05 o
  -6   3  10     1796.42     1705.21     97.63 o
  -5   3  10      134.45      115.72     33.76 o
  -4   3  10     1406.72     1397.92     81.04 o
  -3   3  10     3613.01     3438.24    167.34 o
  -2   3  10     2750.37     2775.90    270.56 o
  -1   3  10     1769.28     1712.17    118.82 o
   0   3  10     2647.70     3147.43    266.15 o
   1   3  10      865.60      796.90    113.59 o
   2   3  10      520.23      561.50     92.25 o
   3   3  10     6206.75     7505.82    602.62 o
   4   3  10     1509.98     1260.07    161.62 o
   5   3  10     4237.20     3995.58    364.60 o
   6   3  10     2682.01     2612.75    251.73 o
   7   3  10      162.87      154.35     71.87 o
   8   3  10      284.48      205.48     77.35 o
   9   3  10     1901.95     1635.08    150.24 o
  10   3  10      747.45      690.71     80.53 o
  11   3  10      379.57      284.07     64.93 o
 -12   4  10       99.19       76.88     40.41 o
 -11   4  10      241.14      242.19     55.18 o
 -10   4  10     2037.63     2245.29    196.78 o
  -9   4  10      221.65      208.44     46.89 o
  -8   4  10      137.44      107.87     44.50 o
  -7   4  10     1509.14     1521.35    106.71 o
  -6   4  10     3109.90     2861.35    175.48 o
  -5   4  10      532.61      516.22     47.67 o
  -4   4  10     1044.40      948.82     73.48 o
  -3   4  10      421.05      435.05     45.59 o
  -2   4  10      742.25      799.57     71.68 o
  -1   4  10      359.34      268.87     49.18 o
   0   4  10     1719.92     1876.94    131.94 o
   1   4  10      430.53      497.93     97.62 o
   2   4  10      923.03      978.01     78.88 o
   3   4  10     4303.90     4575.56    410.25 o
   4   4  10     2622.15     2594.63    266.03 o
   5   4  10      165.04      131.23     66.63 o
   6   4  10     1682.27     1771.99    191.06 o
   7   4  10      668.05      690.11    104.77 o
   8   4  10      218.70      245.65     78.07 o
   9   4  10      931.22      998.69    153.28 o
  10   4  10      353.87      298.23     60.07 o
  11   4  10       25.47       57.93     72.35 o
 -11   5  10     1746.52     1682.83    152.20 o
 -10   5  10      666.60      801.67     89.75 o
  -9   5  10      573.07      654.47     81.41 o
  -7   5  10     1851.16     1879.15    208.22 o
  -6   5  10     1297.73     1360.39     96.97 o
  -5   5  10      881.27      904.62     76.34 o
  -4   5  10     1547.20     1570.73    170.90 o
  -3   5  10     1867.81     1929.91    104.36 o
  -2   5  10      313.95      369.95     51.03 o
  -1   5  10      209.17      229.49     44.72 o
   0   5  10     2386.58     2519.81    156.84 o
   1   5  10      232.25      225.91     40.87 o
   2   5  10      365.20      349.47     44.11 o
   3   5  10     3216.84     3095.23    304.29 o
   4   5  10     1014.32      769.72    117.76 o
   5   5  10     1338.08     1188.56    145.29 o
   6   5  10      362.64      277.35     75.45 o
   7   5  10      280.48      325.63     80.10 o
   8   5  10      333.64      348.34     59.19 o
   9   5  10     2609.36     2400.71    237.78 o
  10   5  10      218.54      210.96     77.47 o
  11   5  10      101.20      242.43     77.95 o
 -11   6  10      250.06      267.70     49.11 o
 -10   6  10      401.71      494.99     68.77 o
  -9   6  10     1236.48     1323.24    135.16 o
  -6   6  10       95.35       33.95     35.87 o
  -5   6  10     3726.88     4013.82    302.74 o
  -4   6  10     1460.32     1654.82    149.46 o
  -3   6  10      470.58      478.78     61.30 o
  -2   6  10      403.33      352.80     86.65 o
  -1   6  10      671.07      572.94     99.17 o
   0   6  10     2523.25     2602.02    244.81 o
   1   6  10       95.71       39.21     56.61 o
   2   6  10      428.82      352.32     84.03 o
   3   6  10      993.46      857.09    120.50 o
   4   6  10     3401.28     3261.49    313.47 o
   5   6  10      314.06      338.74     80.10 o
   6   6  10       94.22       44.34     59.00 o
   7   6  10      142.07       95.95     69.73 o
   8   6  10     1026.75     1102.86    127.17 o
   9   6  10      852.64      838.97    114.30 o
  10   6  10      235.23      285.34     78.31 o
 -10   7  10      185.78      144.46     46.13 o
  -9   7  10     3524.96     3277.35    272.23 o
  -5   7  10     4202.06     4602.55    244.81 o
  -4   7  10      102.71       58.40     49.46 o
  -1   7  10      130.37       86.29     62.57 o
   0   7  10      314.50      310.96     82.24 o
   1   7  10       89.96       82.84     64.96 o
   2   7  10      739.93      672.11    107.87 o
   3   7  10      488.26      341.24     84.51 o
   4   7  10      314.20      283.19     74.25 o
   5   7  10        5.58       -3.46     58.40 o
   6   7  10      783.26      833.37    114.54 o
   7   7  10       13.38        4.65     58.64 o
   8   7  10        7.49       -9.42     61.38 o
   9   7  10      236.60      165.79     77.47 o
  10   7  10      188.91      195.71     77.23 o
 -10   8  10        1.80      -25.98     35.64 o
  -5   8  10     2850.31     3270.91    246.01 o
  -4   8  10     1276.75     1364.48    137.66 o
  -3   8  10     1734.81     1836.11    159.71 o
   1   8  10      106.47       69.01     69.13 o
   2   8  10      160.69      169.25     72.47 o
   3   8  10      297.37      313.94     82.60 o
   4   8  10      394.31      466.27     86.89 o
   5   8  10      296.05      390.34     83.79 o
   6   8  10       64.94       58.64     64.72 o
   7   8  10       34.67       17.76     66.75 o
   8   8  10      432.94      494.64     97.50 o
   9   8  10        9.01       76.40     73.66 o
  -5   9  10       90.00      165.79     63.77 o
  -4   9  10     1078.18     1149.82    121.57 o
  -3   9  10     3181.88     3733.60    264.48 o
  -2   9  10     1586.66     1637.78    141.24 o
  -1   9  10      137.18      100.83     46.13 o
  -5  10  10      664.88     1035.40    109.18 o
  -4  10  10      678.76      824.55     95.11 o
  -3  10  10     1283.85     1336.71    125.51 o
  -6 -13  11        5.87       20.40     58.35 o
  -5 -13  11      310.38      300.02     80.81 o
  -4 -13  11       26.42       76.76     69.84 o
  -3 -13  11      425.94      426.70    100.83 o
  -2 -13  11      110.39       66.98     72.94 o
  -1 -13  11       54.51       62.93     74.61 o
   0 -13  11       50.49      101.31     87.01 o
   1 -13  11      274.33      361.74    108.94 o
   2 -13  11      167.75      -11.20     83.91 o
   3 -13  11      116.27      174.25    100.00 o
  -8 -12  11      133.77      236.23     80.45 o
  -7 -12  11       71.82      116.25     57.71 o
  -6 -12  11      109.90       73.70     56.37 o
  -5 -12  11      318.65      322.35     65.23 o
  -4 -12  11      283.62      368.07     66.40 o
  -3 -12  11       22.48       85.70     65.43 o
  -2 -12  11        9.70       27.94     49.11 o
  -1 -12  11       21.26       -8.96     48.24 o
   0 -12  11       16.68      -53.45     56.85 o
   1 -12  11      632.57      667.67    185.52 o
   2 -12  11       83.56      198.09     95.71 o
   3 -12  11      160.77      201.43    101.07 o
   4 -12  11       38.75       16.33     91.89 o
   5 -12  11      512.02      388.68    119.79 o
  -9 -11  11      134.30      158.64     94.16 o
  -8 -11  11     1399.29     1309.36    106.42 o
  -7 -11  11       10.25       90.08     51.03 o
  -6 -11  11       59.05       63.82     52.32 o
  -5 -11  11      479.44      490.68    102.38 o
  -4 -11  11      294.44      244.73     58.71 o
  -3 -11  11      192.75      185.47     56.14 o
  -2 -11  11      114.03      137.13     53.01 o
  -1 -11  11      168.25       93.22     51.75 o
   0 -11  11      162.13      145.60     55.06 o
   1 -11  11      451.73      413.93     69.81 o
   2 -11  11       49.60      162.28     59.63 o
   3 -11  11      408.24      293.44    105.12 o
   4 -11  11       42.20       -7.63     84.15 o
   5 -11  11      161.86       43.03     84.86 o
   6 -11  11      111.78      196.19    105.96 o
 -10 -10  11       72.25      131.82     86.29 o
  -9 -10  11      184.74      178.78     92.13 o
  -8 -10  11      578.05      562.29     68.07 o
  -7 -10  11      114.63       71.04     49.16 o
  -6 -10  11      249.20      314.17    185.58 o
  -5 -10  11      224.14      143.03     89.81 o
  -4 -10  11      942.84      970.61     71.57 o
  -3 -10  11     1279.72     1133.46     93.60 o
  -2 -10  11      145.32      111.25     50.63 o
  -1 -10  11        5.91       -2.59     46.78 o
   0 -10  11      287.44      318.36     62.44 o
   1 -10  11     3994.51     3543.85    263.77 o
   2 -10  11      408.87      347.30     66.49 o
   3 -10  11      625.89      582.48    119.43 o
   4 -10  11       18.20       95.35     80.57 o
   5 -10  11     1329.31     1363.76    178.43 o
   6 -10  11       38.45      106.32     93.33 o
   7 -10  11      591.66      753.63    143.86 o
 -11  -9  11       43.25       71.04     90.11 o
 -10  -9  11      928.52     1032.06    150.66 o
  -9  -9  11      219.76      258.88     92.61 o
  -8  -9  11      800.80      697.73    118.00 o
  -7  -9  11      399.23      362.56     59.55 o
  -6  -9  11      146.22      119.35     52.60 o
  -5  -9  11      641.87      546.82     55.70 o
  -4  -9  11     1921.41     1721.06    129.12 o
  -3  -9  11      854.28      691.91     63.68 o
  -2  -9  11      400.60      346.13     49.56 o
  -1  -9  11        1.29      -43.32     43.32 o
   0  -9  11      509.29      489.05     67.64 o
   1  -9  11      375.66      319.32     78.31 o
   2  -9  11      340.20      341.17     63.72 o
   3  -9  11      103.38       13.50     49.08 o
   4  -9  11       22.39      -72.35     72.35 o
   5  -9  11       58.19       13.47     78.90 o
   6  -9  11       73.22      182.84     95.23 o
   7  -9  11      336.28      360.67    111.80 o
   8  -9  11      108.55      132.54    101.07 o
 -11  -8  11       18.18       12.01     64.85 o
 -10  -8  11      115.47      169.01     84.51 o
  -9  -8  11       15.11      -61.74     61.74 o
  -8  -8  11      151.11       53.87     67.34 o
  -7  -8  11      214.34      164.21     49.97 o
  -6  -8  11      139.08      124.09     49.54 o
  -5  -8  11      249.00      222.94     42.90 o
  -4  -8  11      400.02      363.37     47.91 o
  -3  -8  11     1436.26     1368.17     86.45 o
  -2  -8  11      125.68      126.59     41.11 o
  -1  -8  11      265.62      192.61     42.53 o
   0  -8  11     1006.80      978.27     89.39 o
   1  -8  11     2988.83     2746.94    181.16 o
   2  -8  11        1.77       -3.47     45.12 o
   3  -8  11      215.44      165.04     54.08 o
   4  -8  11      206.43      268.68     57.46 o
   5  -8  11      261.94      213.83     93.92 o
   6  -8  11       40.84      -14.57     48.39 o
   7  -8  11       60.33       97.50     88.32 o
   8  -8  11        2.00       89.27     86.89 o
   9  -8  11       27.12       42.67     97.62 o
 -12  -7  11      141.34      162.47     69.70 o
 -11  -7  11       15.57      -55.98     55.98 o
 -10  -7  11      461.23      556.61    103.81 o
  -9  -7  11        9.18      -22.41     61.38 o
  -8  -7  11      664.87      667.22    113.11 o
  -7  -7  11      382.05      372.35     90.94 o
  -6  -7  11      741.67      666.33     55.98 o
  -5  -7  11      734.14      696.96     59.45 o
  -4  -7  11      398.08      311.14     45.55 o
  -3  -7  11      283.90      280.15     44.98 o
  -2  -7  11     1087.69      978.85     71.67 o
  -1  -7  11     2040.98     1898.07    140.97 o
   0  -7  11      362.49      324.04     46.93 o
   1  -7  11      684.35      656.69     58.82 o
   2  -7  11     1087.68     1087.46    190.70 o
   3  -7  11     2147.74     2157.47    151.32 o
   4  -7  11       11.12        6.08     46.90 o
   5  -7  11      162.64      123.91     42.95 o
   6  -7  11       38.23      -21.22     76.88 o
   7  -7  11     1612.22     1644.33    190.58 o
   8  -7  11      238.60       10.97     90.35 o
   9  -7  11      461.84      340.88    118.00 o
 -12  -6  11       30.19       17.25     61.29 o
 -11  -6  11      176.25      173.13     83.73 o
 -10  -6  11      583.93      549.93     84.27 o
  -9  -6  11       55.10       29.56     69.49 o
  -8  -6  11      111.52      115.02     73.18 o
  -7  -6  11     1002.01      900.90     80.78 o
  -6  -6  11      141.12      194.88     37.12 o
  -5  -6  11      163.48      184.96     40.04 o
  -4  -6  11      394.64      381.06     46.77 o
  -3  -6  11       75.91      -23.81     33.45 o
  -2  -6  11     2226.72     2022.83    119.48 o
  -1  -6  11      986.49      934.87     68.22 o
   0  -6  11      104.36       70.73     36.93 o
   1  -6  11      269.28      274.55     43.57 o
   2  -6  11      760.28      726.54    105.41 o
   3  -6  11      365.38      378.88     49.82 o
   4  -6  11      686.44      730.90     61.39 o
   5  -6  11       34.94       28.94     39.06 o
   6  -6  11      294.78      240.52     95.23 o
   7  -6  11      540.19      520.86    116.21 o
   8  -6  11      558.89      509.89    118.47 o
   9  -6  11      346.65      244.22    111.32 o
  10  -6  11      366.37      352.56    122.53 o
 -13  -5  11        9.64       -1.94     63.47 o
 -12  -5  11       64.17      140.70     60.28 o
 -11  -5  11     1005.91     1013.33    130.87 o
 -10  -5  11       50.91       26.96     57.76 o
  -9  -5  11      189.70      289.63     86.05 o
  -8  -5  11     1678.98     1653.63    176.88 o
  -7  -5  11      943.00      904.04    104.47 o
  -6  -5  11      191.35      187.41     45.47 o
  -5  -5  11      766.79      830.32     63.37 o
  -4  -5  11     2811.50     2439.95    134.88 o
  -3  -5  11      191.10      129.57     38.19 o
  -2  -5  11     1631.94     1540.53     91.49 o
  -1  -5  11     1266.70     1279.52    132.86 o
   0  -5  11        2.25       11.16     36.10 o
   1  -5  11     1184.13     1236.26     69.16 o
   2  -5  11      817.97      862.58     55.98 o
   3  -5  11     1116.74     1139.46     97.49 o
   4  -5  11      192.19      226.05     53.66 o
   5  -5  11      550.02      607.32     65.24 o
   6  -5  11      153.09      108.22     77.59 o
   7  -5  11      753.14      571.75    115.61 o
   8  -5  11      624.45      449.22    116.21 o
   9  -5  11      633.41      656.61    128.49 o
  10  -5  11       48.02       10.13     97.74 o
 -13  -4  11      117.55      117.45     61.13 o
 -12  -4  11      597.07      678.62     86.39 o
 -11  -4  11      171.50      228.02     63.95 o
 -10  -4  11      398.27      439.84    125.39 o
  -9  -4  11      826.91      919.06    102.38 o
  -8  -4  11     2696.59     2649.13    168.63 o
  -7  -4  11     2282.39     2177.12    142.20 o
  -6  -4  11      398.57      285.73     51.99 o
  -5  -4  11     1095.80     1106.31    128.19 o
  -4  -4  11     2101.11     1990.38    113.46 o
  -3  -4  11       70.62       74.02     36.68 o
  -2  -4  11     2542.11     2406.08    126.61 o
  -1  -4  11     1090.91     1138.11     77.81 o
   0  -4  11     1385.91     1410.37     72.72 o
   1  -4  11     3102.93     3347.90    238.57 o
   2  -4  11     2313.74     2716.48    135.41 o
   3  -4  11      411.02      503.22     86.27 o
   4  -4  11     6633.59     7603.97    405.56 o
   5  -4  11     1908.61     2266.26    216.09 o
   6  -4  11       25.77       16.33     69.49 o
   7  -4  11      332.27      358.40    100.36 o
   8  -4  11     3220.85     2791.53    287.72 o
   9  -4  11      512.82      475.68    115.49 o
  10  -4  11      354.37      176.16    102.98 o
 -13  -3  11      203.72      253.65    135.16 o
 -12  -3  11      722.58      922.24     95.10 o
 -11  -3  11     1902.36     2021.78    149.56 o
 -10  -3  11      168.02      165.56     59.00 o
  -9  -3  11      363.76      363.87     48.46 o
  -8  -3  11     2038.42     1930.51    134.72 o
  -7  -3  11     4041.87     3758.97    230.15 o
  -6  -3  11      344.91      316.73     53.39 o
  -5  -3  11     2385.88     2270.74    150.44 o
  -4  -3  11      328.45      274.06     51.68 o
  -3  -3  11      143.38      173.47     39.05 o
  -2  -3  11     1767.58     1753.39     89.92 o
  -1  -3  11     2274.23     2378.64    210.92 o
   0  -3  11      938.92      999.19    148.20 o
   1  -3  11      849.71      938.86     84.67 o
   2  -3  11     1947.01     2345.06    127.25 o
   3  -3  11       64.89       43.98     40.31 o
   4  -3  11      471.23      562.04     70.79 o
   5  -3  11      637.53      659.12    111.56 o
   6  -3  11      853.58     1188.20    144.34 o
   7  -3  11       97.85       63.77     74.97 o
   8  -3  11      223.70      185.82     89.99 o
   9  -3  11      295.36      266.03     98.45 o
  10  -3  11      728.10      689.63    129.32 o
  11  -3  11       35.85       17.16     89.99 o
 -14  -2  11       87.92       45.89     69.37 o
 -13  -2  11      710.84      844.89     91.50 o
 -12  -2  11      584.92      679.39    108.70 o
 -11  -2  11       63.19       63.01     56.61 o
 -10  -2  11      190.84      307.98     62.34 o
  -9  -2  11     2107.51     2138.70    123.48 o
  -8  -2  11     1015.13     1007.14     73.90 o
  -7  -2  11       30.54       17.73     46.01 o
  -6  -2  11      270.72      329.61     77.65 o
  -5  -2  11     3514.75     3352.27    209.79 o
  -4  -2  11      637.43      595.96     79.62 o
  -3  -2  11      244.77      181.31     47.60 o
  -2  -2  11     3196.18     3321.52    225.68 o
  -1  -2  11     5994.33     6435.63    328.16 o
   0  -2  11     1213.19     1277.05     81.52 o
   1  -2  11      828.27      931.29     67.38 o
   2  -2  11     2796.24     3304.57    165.44 o
   3  -2  11       91.96      158.54     55.78 o
   4  -2  11     1838.55     2223.96    166.63 o
   5  -2  11      667.49      701.43    110.01 o
   6  -2  11      181.97      142.91     81.29 o
   7  -2  11      888.58      780.33    124.43 o
   8  -2  11      561.05      460.67    102.62 o
   9  -2  11       89.15      126.82     84.86 o
  10  -2  11      448.45      291.78    103.34 o
  11  -2  11      252.58      173.54    100.12 o
 -14  -1  11       48.69       47.18     51.09 o
 -13  -1  11      584.73      789.99     85.37 o
 -12  -1  11      141.23      135.99     54.88 o
 -11  -1  11       33.57       43.95     76.04 o
 -10  -1  11       64.96       75.29     51.01 o
  -9  -1  11      117.79      115.05     37.59 o
  -8  -1  11      119.56      118.41     38.07 o
  -7  -1  11      485.00      509.31     53.49 o
  -6  -1  11      736.43      785.26     99.94 o
  -5  -1  11     2002.61     1977.96    136.28 o
  -4  -1  11      590.92      606.20    100.12 o
  -3  -1  11     2079.95     2003.00    137.72 o
  -2  -1  11     2209.79     2326.65    144.75 o
  -1  -1  11     1759.23     1955.28    132.44 o
   0  -1  11     2270.81     2342.66    222.65 o
   1  -1  11      933.81     1189.42     75.48 o
   2  -1  11     3405.73     4571.56    295.89 o
   3  -1  11      669.03      826.54     82.28 o
   4  -1  11     2306.11     2849.11    211.74 o
   5  -1  11      675.41      718.51     77.27 o
   6  -1  11     2206.47     1997.85    218.00 o
   7  -1  11      245.85      205.96     87.01 o
   8  -1  11       51.72        1.07     70.56 o
   9  -1  11      127.25      155.66     83.91 o
  10  -1  11     1992.95     1680.33    199.64 o
  11  -1  11       89.85       15.73     81.17 o
 -14   0  11      174.80      117.14     53.58 o
 -13   0  11      269.79      322.43     59.16 o
 -12   0  11       16.61       27.69     46.48 o
 -11   0  11      438.03      489.49     69.02 o
 -10   0  11        1.95       22.78     47.12 o
  -9   0  11      283.26      321.16    108.88 o
  -8   0  11      338.99      306.54     37.65 o
  -7   0  11     1321.34     1286.60     84.90 o
  -6   0  11      718.29      783.42     64.96 o
  -5   0  11       45.37       49.11     57.69 o
  -4   0  11     2029.77     1885.27    130.96 o
  -3   0  11      637.74      578.91     65.10 o
  -2   0  11      208.31      251.77     51.89 o
  -1   0  11       35.03      -23.03     64.90 o
   0   0  11      962.67     1143.38     90.32 o
   1   0  11      354.03      712.39    108.94 o
   2   0  11       55.22      143.62     75.33 o
   3   0  11      277.57      332.78     87.48 o
   4   0  11        1.58       -7.51     69.25 o
   5   0  11       11.80       -7.51     61.14 o
   6   0  11        5.97      128.25     76.76 o
   7   0  11       15.40        3.10     67.70 o
   8   0  11        4.69       -1.31     70.92 o
   9   0  11        2.42       30.27     72.94 o
  10   0  11      465.90      635.28    120.74 o
  11   0  11       64.36       48.99     80.21 o
 -14   1  11       47.93       33.49     53.87 o
 -13   1  11      626.65      651.84     75.84 o
 -12   1  11      119.69      192.56     50.76 o
 -11   1  11       44.33       71.86     46.97 o
 -10   1  11       67.04       69.99     46.40 o
  -9   1  11       96.44       62.83     48.20 o
  -8   1  11       85.38       47.27     37.50 o
  -7   1  11      439.38      436.23     43.06 o
  -6   1  11      775.13      707.41     52.81 o
  -5   1  11     2096.16     2007.36    143.53 o
  -4   1  11      736.69      776.47     86.89 o
  -3   1  11     1825.11     2035.33    137.37 o
  -2   1  11     2139.37     1935.78    139.93 o
  -1   1  11     1755.21     1832.65    195.95 o
   1   1  11      945.47     1154.23    137.78 o
   2   1  11     3582.14     4496.30    378.19 o
   3   1  11      651.56      689.15    109.18 o
   4   1  11     2333.79     2687.96    257.09 o
   5   1  11      720.27      631.46    110.13 o
   6   1  11     2433.30     2298.92    217.76 o
   7   1  11      214.29      277.23     86.29 o
   8   1  11       57.43       86.05     74.97 o
   9   1  11      128.93       46.25     77.83 o
  10   1  11     1878.21     1750.86    135.27 o
  11   1  11       93.43       67.10     78.43 o
 -13   2  11      694.05      820.74     99.88 o
 -12   2  11      594.06      662.31     72.57 o
 -11   2  11       70.37       97.27     61.26 o
 -10   2  11      200.67      168.06     50.09 o
  -9   2  11     2237.74     2284.09    152.10 o
  -8   2  11     1046.86     1010.17    115.26 o
  -7   2  11       13.25       51.78     28.16 o
  -6   2  11      234.62      203.09     42.81 o
  -5   2  11     3531.64     3609.56    150.99 o
  -4   2  11      506.42      464.11    122.65 o
  -3   2  11      243.41      234.72     55.30 o
  -2   2  11     3117.61     2988.55    282.24 o
  -1   2  11     5998.85     6904.87    524.55 o
   2   2  11     2907.16     3744.09    304.41 o
   3   2  11      127.60       80.81     71.75 o
   4   2  11     1785.44     1951.60    210.37 o
   5   2  11      695.45      740.40    114.30 o
   6   2  11      202.74       62.93     70.08 o
   7   2  11      894.15      803.93    124.55 o
   8   2  11      542.58      358.52     95.71 o
   9   2  11       96.46       74.02     76.28 o
  10   2  11      465.30      447.87     72.89 o
  11   2  11      226.75      294.76     92.61 o
 -13   3  11      223.74      161.74     51.97 o
 -12   3  11      750.40      912.27    104.89 o
 -11   3  11     1873.19     1902.84    137.26 o
 -10   3  11      169.06       88.03     73.30 o
  -9   3  11      362.21      376.93     58.44 o
  -8   3  11     2022.59     2028.28    138.54 o
  -7   3  11     3919.54     3908.58    190.38 o
  -6   3  11      365.95      414.69     48.38 o
  -5   3  11     2331.17     2315.96    125.96 o
  -4   3  11      331.57      277.93     42.92 o
  -3   3  11      118.46       82.51     50.13 o
  -2   3  11     1808.48     1789.47    125.45 o
  -1   3  11     2119.74     2157.48    218.47 o
   0   3  11     1100.10     1221.93    130.99 o
   1   3  11      846.04      764.60    116.92 o
   2   3  11     2235.56     2498.21    227.65 o
   3   3  11      106.85      135.99     74.37 o
   4   3  11      489.70      604.53    103.46 o
   5   3  11      590.12      586.17    103.46 o
   6   3  11      913.20      840.28    126.46 o
   7   3  11      121.34      143.27     75.92 o
   8   3  11      204.15      114.66     78.43 o
   9   3  11      296.04      101.67     81.05 o
  10   3  11      686.99      587.03     81.32 o
  11   3  11       38.88       50.77     73.90 o
 -12   4  11      586.30      647.44     81.76 o
 -11   4  11      142.79      217.88     59.59 o
 -10   4  11      379.97      499.79     63.17 o
  -9   4  11      891.10      835.55     80.98 o
  -8   4  11     2702.21     2715.03    173.97 o
  -7   4  11     2253.34     1968.89    216.57 o
  -6   4  11      320.12      318.04     44.36 o
  -5   4  11     1208.67     1190.01     77.37 o
  -4   4  11     2121.06     2192.56    117.58 o
  -3   4  11       80.24      162.39     79.20 o
  -2   4  11     2557.09     2303.32    212.93 o
  -1   4  11     1040.28     1002.62    177.17 o
   0   4  11     1254.12     1141.40    120.14 o
   1   4  11     3065.49     3103.55    193.25 o
   2   4  11     2098.52     2308.80    157.53 o
   3   4  11      472.46      514.66     95.95 o
   4   4  11     6600.27     6760.89    580.81 o
   5   4  11     1834.51     1855.54    200.71 o
   6   4  11       30.46        9.77     67.10 o
   7   4  11      328.88      310.13     87.72 o
   8   4  11     3311.31     3191.05    278.19 o
   9   4  11      521.69      452.69     72.66 o
  10   4  11      340.86      295.59     90.35 o
 -12   5  11       52.32       61.26     42.67 o
 -11   5  11     1000.49      954.71    103.22 o
 -10   5  11       77.37       95.59     52.09 o
  -9   5  11      233.06      213.94     60.91 o
  -8   5  11     1680.16     1581.16    177.95 o
  -7   5  11      889.58      804.89    119.19 o
  -6   5  11      273.94      221.94     49.89 o
  -5   5  11      855.96      914.24     67.06 o
  -4   5  11     2889.97     2732.32    139.01 o
  -3   5  11      169.95      205.93     55.30 o
  -2   5  11     1532.15     1366.30    108.42 o
  -1   5  11     1300.55     1314.51    103.22 o
   0   5  11       15.19       28.35     40.00 o
   1   5  11     1141.73     1201.15     92.76 o
   2   5  11      763.74      834.16     70.30 o
   3   5  11     1066.33     1207.35    147.74 o
   4   5  11      242.09      252.09     81.05 o
   5   5  11      474.14      381.64     94.28 o
   6   5  11      152.50       65.79     64.12 o
   7   5  11      743.65      479.74     97.14 o
   8   5  11      626.41      564.48    102.98 o
   9   5  11      714.60      749.94    113.47 o
  10   5  11       44.87       73.30     73.18 o
 -11   6  11      156.38      185.34     50.30 o
 -10   6  11      593.75      651.13     82.96 o
  -9   6  11       61.24       13.11     49.11 o
  -5   6  11      101.29      101.99     41.44 o
  -4   6  11      362.82      290.52     57.33 o
  -3   6  11      101.37       16.14     42.31 o
  -2   6  11     2398.59     2512.88    148.89 o
  -1   6  11      900.03      865.03     78.82 o
   0   6  11      130.85       98.76     39.39 o
   1   6  11      312.40      213.35     77.12 o
   2   6  11      757.20      733.37    108.10 o
   3   6  11      359.88      473.90     89.75 o
   4   6  11      829.39      627.77    105.72 o
   5   6  11       44.03       83.67     63.41 o
   6   6  11      284.95      313.59     79.86 o
   7   6  11      507.72      566.03    100.36 o
   8   6  11      508.27      494.16     97.14 o
   9   6  11      266.71      184.86     79.98 o
  10   6  11      356.42      466.15     99.88 o
 -10   7  11      437.73      389.39     69.25 o
  -9   7  11        5.05       -5.36     47.91 o
  -5   7  11      704.27      807.39    104.65 o
  -2   7  11      970.18     1061.14    137.31 o
  -1   7  11     2081.63     2397.02    209.42 o
   0   7  11      360.21      402.98     88.20 o
   1   7  11      636.09      656.38    106.79 o
   2   7  11     1075.60     1074.85    135.40 o
   3   7  11     2292.08     2199.16    214.90 o
   4   7  11       30.30      -31.47     59.00 o
   5   7  11      133.13      135.40     71.51 o
   6   7  11       48.08      -61.50     62.10 o
   7   7  11     1692.44     1406.08    162.69 o
   8   7  11      234.42      266.98     82.12 o
   9   7  11      514.02      334.80     93.68 o
 -10   8  11      135.94      114.30     47.56 o
  -5   8  11      226.34      395.83     79.26 o
  -4   8  11      483.19      421.81     82.24 o
   0   8  11     1056.14     1173.89    141.72 o
   1   8  11     2950.05     2962.21    261.86 o
   2   8  11        5.21       -0.60     65.67 o
   3   8  11      209.17      153.99     78.31 o
   4   8  11      198.73      153.16     74.14 o
   5   8  11      191.88      284.27     80.33 o
   6   8  11       54.80       75.69     69.49 o
   7   8  11       70.45       79.14     74.25 o
   8   8  11        5.82      -67.10     67.10 o
   9   8  11       22.12      -28.01     70.32 o
  -5   9  11      584.30      611.92     95.11 o
  -4   9  11     1813.66     2109.77    176.88 o
  -3   9  11      920.45     1027.41    104.53 o
  -2   9  11      473.70      395.95     71.28 o
   5   9  11       75.52       40.41     70.08 o
  -4 -13  12      373.91      421.81    105.48 o
  -3 -13  12       84.72       24.67     70.92 o
  -2 -13  12      112.72      167.10     84.86 o
  -1 -13  12      167.08       61.62     77.71 o
   0 -13  12      336.46      428.13    116.45 o
   1 -13  12       32.91       60.79    100.71 o
  -7 -12  12       24.04      -73.06     73.06 o
  -6 -12  12      587.12      580.96     78.85 o
  -5 -12  12       75.16       65.55     56.86 o
  -4 -12  12      858.85      874.61    132.78 o
  -3 -12  12       21.22      -55.42     65.08 o
  -2 -12  12      106.20       68.30     72.94 o
  -1 -12  12        0.85      -49.22     49.22 o
   0 -12  12      388.51      329.62     70.19 o
   1 -12  12       48.30      120.26     95.23 o
   2 -12  12      132.78       14.18     81.29 o
   3 -12  12       27.63       23.36     84.86 o
  -8 -11  12       47.09       23.10     50.55 o
  -7 -11  12      114.78      148.51     58.40 o
  -6 -11  12      488.97      485.83     70.51 o
  -5 -11  12      205.19      198.29     60.11 o
  -4 -11  12      282.34      284.50     63.41 o
  -3 -11  12        6.71      -33.73     61.26 o
  -2 -11  12       32.17       84.13     56.67 o
  -1 -11  12        1.28      -46.91     46.91 o
   0 -11  12      804.07      795.47    160.01 o
   1 -11  12       27.58      -54.18     66.03 o
   2 -11  12      647.77      470.20    119.43 o
   3 -11  12       92.17       10.49     88.68 o
   4 -11  12      177.07      286.89    107.03 o
   5 -11  12        3.46       65.43    100.71 o
  -9 -10  12      513.16      561.26    120.50 o
  -8 -10  12      146.82       88.83     48.55 o
  -7 -10  12      132.24       81.27     53.42 o
  -6 -10  12      380.58      338.41     63.75 o
  -5 -10  12      162.17       75.77     52.84 o
  -4 -10  12      313.87      238.79     58.53 o
  -3 -10  12      651.80      628.92     62.17 o
  -2 -10  12      186.32       76.25     52.41 o
  -1 -10  12       81.61       15.70     46.44 o
   0 -10  12      475.37      413.80     69.82 o
   1 -10  12       30.82       41.02     51.57 o
   2 -10  12       59.46       90.80     54.70 o
   3 -10  12       11.80       -9.30     84.39 o
   4 -10  12      136.21      190.58    102.74 o
   5 -10  12       99.78       94.64     93.68 o
   6 -10  12       54.23       77.95     99.76 o
 -10  -9  12       29.16      -69.73     74.61 o
  -9  -9  12      229.23      249.46     95.71 o
  -8  -9  12       79.88       16.45     72.71 o
  -7  -9  12      448.41      448.37     69.96 o
  -6  -9  12       20.14      -33.08     44.02 o
  -5  -9  12      109.54      194.72     54.74 o
  -4  -9  12      571.94      558.04    101.05 o
  -3  -9  12     1436.91     1357.50     89.74 o
  -2  -9  12      191.35      174.80     49.35 o
  -1  -9  12       91.72       34.65     47.38 o
   0  -9  12     2440.97     2683.21    182.72 o
   1  -9  12     1197.97     1075.78    101.54 o
   2  -9  12      137.57      139.13     57.19 o
   3  -9  12       51.54       -7.62     49.95 o
   4  -9  12     1010.13      984.26    149.94 o
   5  -9  12       39.16      -52.20     82.12 o
   6  -9  12      307.41      172.23     98.93 o
   7  -9  12       18.38      100.12     98.69 o
 -11  -8  12      574.89      424.02     88.37 o
 -10  -8  12       69.55      -28.13     70.32 o
  -9  -8  12      102.83      101.55     79.86 o
  -8  -8  12      285.19      330.15     90.70 o
  -7  -8  12       70.38       29.08     62.46 o
  -6  -8  12       87.23       68.46     50.44 o
  -5  -8  12     1472.35     1352.93     86.64 o
  -4  -8  12      334.29      237.51     45.55 o
  -3  -8  12      582.73      457.54     54.21 o
  -2  -8  12      529.67      423.13     53.77 o
  -1  -8  12     1069.13     1022.72     77.12 o
   0  -8  12      229.07      256.75     58.75 o
   1  -8  12      286.56      320.87     61.70 o
   2  -8  12     3068.87     3195.78    229.02 o
   3  -8  12      379.66      259.22    111.62 o
   4  -8  12      252.77      217.94     75.92 o
   5  -8  12       37.49      111.08     86.89 o
   6  -8  12     1298.74     1407.39    182.60 o
   7  -8  12      270.63      178.31    100.95 o
   8  -8  12      450.46      271.04    119.67 o
 -11  -7  12       57.04      109.16    127.06 o
 -10  -7  12       25.60       19.79     75.45 o
  -9  -7  12       85.11      -20.86     62.34 o
  -8  -7  12       78.88       -5.01     68.06 o
  -7  -7  12        1.04      -36.23     64.12 o
  -6  -7  12        6.16        1.63     35.15 o
  -5  -7  12      768.65      737.02     62.49 o
  -4  -7  12      176.06      204.18     42.91 o
  -3  -7  12      346.05      301.32     48.15 o
  -2  -7  12     1482.01     1372.01    106.84 o
  -1  -7  12       60.34       99.65     39.75 o
   0  -7  12      947.26      882.97     76.72 o
   1  -7  12      148.64      127.94     50.98 o
   2  -7  12      809.22      958.62    113.29 o
   3  -7  12       77.87      167.11     54.09 o
   4  -7  12      251.50      233.35     61.04 o
   5  -7  12       56.08       56.07     55.90 o
   6  -7  12      681.95      697.14    128.84 o
   7  -7  12       92.89       73.78     84.03 o
   8  -7  12       88.34       11.08     91.66 o
 -12  -6  12      181.43      179.50     69.76 o
 -11  -6  12      233.81      166.35     68.89 o
 -10  -6  12      133.41       79.98     74.61 o
  -9  -6  12       46.50       20.62     73.42 o
  -8  -6  12        8.91      -51.61     62.81 o
  -7  -6  12     2273.79     1975.90    140.00 o
  -6  -6  12      282.26      238.09     51.04 o
  -5  -6  12     2130.18     2035.54    110.94 o
  -4  -6  12       46.46       58.80     37.49 o
  -3  -6  12     2640.65     2341.60    128.19 o
  -2  -6  12      796.01      754.35    107.39 o
  -1  -6  12     1061.89     1037.26     76.33 o
   0  -6  12      197.45      205.28     42.91 o
   1  -6  12      488.47      440.51     54.52 o
   2  -6  12     2885.77     2933.43    196.07 o
   3  -6  12      538.30      600.12     73.14 o
   4  -6  12      575.61      604.78     61.22 o
   5  -6  12       81.71        9.56     39.95 o
   6  -6  12     1985.72     2395.47    230.27 o
   7  -6  12      178.71      144.93     86.05 o
   8  -6  12     1228.63     1176.52    170.32 o
   9  -6  12       69.10       11.92    102.03 o
 -12  -5  12      287.33      359.06     74.40 o
 -11  -5  12      719.58      787.60     96.69 o
 -10  -5  12      717.03      675.29    143.03 o
  -9  -5  12      131.96      147.56     77.12 o
  -8  -5  12      253.86      352.56     89.63 o
  -7  -5  12     1522.91     1544.62    119.71 o
  -6  -5  12      165.49      140.01     45.70 o
  -5  -5  12      573.22      507.60     65.35 o
  -4  -5  12       58.27       39.70     37.62 o
  -3  -5  12     4201.02     4340.17    456.48 o
  -2  -5  12      216.65      128.85     43.24 o
  -1  -5  12      199.66      182.39     42.74 o
   0  -5  12       77.75      117.29     35.15 o
   1  -5  12      526.08      595.85     67.13 o
   2  -5  12      293.53      282.75     42.25 o
   3  -5  12     1453.70     1807.24    126.98 o
   4  -5  12      499.04      417.63     79.32 o
   5  -5  12      152.94      157.09     87.84 o
   6  -5  12      350.32      460.19    110.25 o
   7  -5  12      844.08      814.18    134.33 o
   8  -5  12      263.26      196.19    103.22 o
   9  -5  12      486.72      472.94    129.08 o
 -13  -4  12      264.61      236.17     69.96 o
 -12  -4  12     1004.18     1328.48    234.62 o
 -11  -4  12      557.00      711.57     89.58 o
 -10  -4  12     2193.26     2410.02    170.61 o
  -9  -4  12     1383.60     1315.38    232.18 o
  -8  -4  12      514.81      505.19     76.04 o
  -7  -4  12     2076.00     2121.19    147.52 o
  -6  -4  12      975.42      804.56     78.50 o
  -5  -4  12      454.10      389.21     66.87 o
  -4  -4  12       40.58       63.83     43.40 o
  -3  -4  12     2653.14     2594.68    136.82 o
  -2  -4  12      254.31      243.85     44.41 o
  -1  -4  12     1235.07     1151.47     93.74 o
   0  -4  12       66.87       27.49     35.40 o
   1  -4  12      282.66      233.52     54.28 o
   2  -4  12      331.73      287.34     49.01 o
   3  -4  12      673.99      704.57     74.83 o
   4  -4  12      426.79      470.63     62.01 o
   5  -4  12       27.10       70.44     75.09 o
   6  -4  12      284.42      313.47     97.26 o
   7  -4  12       63.68       97.85     82.12 o
   8  -4  12      609.35      693.56    131.58 o
   9  -4  12       31.50      136.59    102.03 o
  10  -4  12       84.70       64.00    100.48 o
 -13  -3  12      558.21      642.65     83.58 o
 -12  -3  12       65.76       63.69     57.43 o
 -11  -3  12      418.42      472.21     77.04 o
 -10  -3  12     2686.76     2879.40    234.80 o
  -9  -3  12     1064.45     1068.78    104.32 o
  -8  -3  12      652.37      652.18     71.73 o
  -7  -3  12      454.91      481.29     63.89 o
  -6  -3  12     2758.98     2640.63    171.04 o
  -5  -3  12      109.23      156.71     61.56 o
  -4  -3  12     1588.80     1644.10    122.23 o
  -3  -3  12      452.92      482.27     65.55 o
  -2  -3  12      555.35      514.79     47.98 o
  -1  -3  12     2879.34     2963.29    224.89 o
   0  -3  12      250.35      223.65     49.15 o
   1  -3  12       88.46       50.59     60.05 o
   2  -3  12       83.45      116.30     44.03 o
   3  -3  12     4278.58     5122.46    234.72 o
   4  -3  12      448.16      384.98     93.44 o
   5  -3  12        2.60       26.10     78.07 o
   6  -3  12      245.54      319.31     98.45 o
   7  -3  12      819.55      803.93    133.49 o
   8  -3  12      147.20      178.66     93.33 o
   9  -3  12      187.50      260.79    103.10 o
  10  -3  12      127.19       43.15     96.78 o
 -13  -2  12      255.01      272.83     66.86 o
 -12  -2  12      681.34      989.26    117.16 o
 -11  -2  12      123.20      237.14     61.84 o
 -10  -2  12     1024.11     1090.05    107.28 o
  -9  -2  12      459.46      476.05     56.81 o
  -8  -2  12      109.66      108.37     41.08 o
  -7  -2  12      157.96      130.81     50.95 o
  -6  -2  12     2242.86     2113.61    143.36 o
  -5  -2  12      455.40      458.46     70.86 o
  -4  -2  12     2237.32     2323.22    188.02 o
  -3  -2  12      362.17      410.01     84.03 o
  -2  -2  12      993.32     1036.65     89.32 o
  -1  -2  12      875.73      939.07     84.86 o
   0  -2  12     1532.32     1593.16    101.09 o
   1  -2  12     1028.49     1138.87     79.41 o
   2  -2  12      231.29      306.01     48.67 o
   3  -2  12      175.15      170.50    103.69 o
   4  -2  12      130.01      160.67     83.07 o
   5  -2  12     3279.10     3972.82    333.73 o
   6  -2  12      355.07      551.13    111.32 o
   7  -2  12      282.41      184.62     92.49 o
   8  -2  12       20.08      -40.05     80.10 o
   9  -2  12     1705.97     1718.35    195.47 o
  10  -2  12       54.49      148.99    102.98 o
 -13  -1  12      129.71      198.38     59.13 o
 -12  -1  12      143.09      216.86     73.18 o
 -11  -1  12       65.68      121.58     58.40 o
 -10  -1  12      489.13      538.51     80.61 o
  -9  -1  12      437.62      461.68     56.04 o
  -8  -1  12      504.61      452.58     55.12 o
  -7  -1  12       58.58       15.18     57.41 o
  -6  -1  12      943.39      910.10     81.79 o
  -5  -1  12     1648.66     1735.34    154.95 o
  -4  -1  12     2324.96     2391.77    216.45 o
  -3  -1  12     1304.52     1240.51    101.78 o
  -2  -1  12     1575.15     1493.50    112.31 o
  -1  -1  12     3847.08     4123.59    373.30 o
   0  -1  12      868.03      942.93     85.60 o
   1  -1  12     1222.23     1386.79    111.72 o
   2  -1  12      125.17      105.72     75.69 o
   3  -1  12      442.55      504.06     71.15 o
   4  -1  12      137.81      162.49     57.12 o
   5  -1  12      183.79       84.86     85.10 o
   6  -1  12       83.83      170.80     86.65 o
   7  -1  12       54.39      -57.57     63.77 o
   8  -1  12       37.33      156.26     86.53 o
   9  -1  12      246.26      245.41    105.84 o
  10  -1  12       25.84       99.40     91.89 o
 -13   0  12        3.24        4.30     47.15 o
 -12   0  12      199.78      253.60     60.94 o
 -11   0  12        2.55       18.13     49.77 o
 -10   0  12      169.70       86.47     53.78 o
  -9   0  12       53.32       61.36     39.82 o
  -8   0  12       14.97      -19.40     34.10 o
  -7   0  12       13.05       -7.47     34.75 o
  -6   0  12      412.09      382.37     52.96 o
  -5   0  12      326.10      318.47     83.19 o
  -4   0  12     1220.78     1297.91    103.07 o
  -3   0  12      704.24      657.54     72.00 o
  -2   0  12      431.22      373.93     59.97 o
  -1   0  12     2773.32     1869.60    174.85 o
   0   0  12     5121.83     5321.92    441.72 o
   1   0  12     6346.77     7878.41    628.96 o
   2   0  12      456.89      667.34    109.18 o
   3   0  12     2840.82     4058.87    353.28 o
   4   0  12     2581.69     3416.08    308.82 o
   5   0  12     7687.86     8840.15    702.14 o
   6   0  12      434.69      482.72    105.48 o
   7   0  12        3.90       52.80     76.04 o
   8   0  12      199.04      130.99     82.36 o
   9   0  12     1018.92     1011.92    146.96 o
  10   0  12        8.88        2.86     85.46 o
 -13   1  12      118.11      200.98     55.62 o
 -12   1  12      132.27      135.92     54.68 o
 -11   1  12       79.89      147.86     53.46 o
 -10   1  12      624.93      724.13     78.57 o
  -9   1  12      509.92      576.29     76.88 o
  -8   1  12      375.93      445.08     56.44 o
  -7   1  12       62.15       45.26     37.07 o
  -6   1  12      880.50      859.72     70.82 o
  -5   1  12     1513.87     1585.18    126.44 o
  -4   1  12     2038.70     2041.43    147.37 o
  -3   1  12     1264.09     1284.81    100.33 o
  -2   1  12     1538.45     1514.96    112.90 o
  -1   1  12     3699.95     3609.88    339.09 o
   0   1  12      901.99      897.14    124.43 o
   1   1  12     1155.73     1387.84    163.17 o
   2   1  12      127.96       95.59     71.75 o
   3   1  12      488.61      547.91    104.53 o
   4   1  12      160.55      263.65     84.98 o
   5   1  12      175.92      239.33     85.10 o
   6   1  12       92.05       75.45     72.94 o
   7   1  12       69.50       34.09     73.30 o
   8   1  12       37.92      -64.96     64.96 o
   9   1  12      190.94      338.02    100.48 o
  10   1  12       21.05      -19.90     72.71 o
 -13   2  12      280.22      306.16     60.37 o
 -12   2  12      683.29      683.80     82.62 o
 -11   2  12      100.26       76.50     77.65 o
 -10   2  12     1039.48     1152.67     99.59 o
  -9   2  12      446.40      544.82     71.42 o
  -8   2  12      134.94      176.34     43.36 o
  -7   2  12      113.88      108.41     63.31 o
  -6   2  12     2249.28     2034.96    149.07 o
  -5   2  12      552.01      569.30     74.15 o
  -4   2  12     2337.63     2298.55    160.22 o
  -3   2  12      335.12      344.34     63.79 o
  -2   2  12      922.99      883.67    128.96 o
  -1   2  12      886.03      753.16    116.45 o
   0   2  12     1701.19     2202.02    193.44 o
   1   2  12     1173.87     1215.49    147.56 o
   2   2  12      224.13      204.17     82.12 o
   3   2  12      215.87      209.06     85.34 o
   4   2  12      180.31      252.20     83.79 o
   5   2  12     3221.05     3368.53    321.81 o
   6   2  12      365.28      367.58     99.40 o
   7   2  12      232.67       95.59     76.52 o
   8   2  12       18.23       17.64     72.23 o
   9   2  12     1709.67     1484.26    182.48 o
  10   2  12       60.48       92.25     82.24 o
 -13   3  12      512.16      524.19     83.07 o
 -12   3  12       77.56       51.07     85.22 o
 -11   3  12      422.93      508.49     70.92 o
 -10   3  12     2697.93     2771.61    184.75 o
  -9   3  12     1063.71     1006.47     93.57 o
  -8   3  12      614.60      692.09     77.74 o
  -7   3  12      470.57      563.89     83.31 o
  -6   3  12     2752.25     2702.16    255.06 o
  -5   3  12       97.39       74.99     51.83 o
  -4   3  12     1567.51     1580.11    132.42 o
  -3   3  12      520.68      529.38     71.07 o
  -2   3  12      537.10      546.69     70.16 o
  -1   3  12     2708.42     2721.84    180.61 o
   0   3  12      289.66      314.66     85.46 o
   1   3  12       63.65      -60.67     64.24 o
   2   3  12       89.24      103.10     71.39 o
   3   3  12     4147.05     4573.17    418.12 o
   4   3  12      403.43      362.93     92.25 o
   5   3  12        1.91      -59.83     59.83 o
   6   3  12      262.90      141.48     82.72 o
   7   3  12      913.49      765.79    121.81 o
   8   3  12      113.29        3.58     69.96 o
   9   3  12      132.56       98.57     79.86 o
  10   3  12       95.63      214.54     87.13 o
 -12   4  12      923.85     1062.57    121.57 o
 -11   4  12      560.04      527.05     86.89 o
 -10   4  12     2182.97     2240.70    157.58 o
  -9   4  12     1418.84     1383.41    160.13 o
  -8   4  12      530.02      455.39     89.09 o
  -7   4  12     2269.81     2386.76    227.17 o
  -6   4  12      793.38      827.93     66.26 o
  -5   4  12      487.14      397.52     65.91 o
  -4   4  12       44.80       33.86     46.68 o
  -3   4  12     2643.48     2548.21    168.94 o
  -2   4  12      217.30      141.34     50.22 o
  -1   4  12     1179.60     1031.34     91.68 o
   0   4  12      101.11       92.60     70.74 o
   1   4  12      251.17      211.18     50.50 o
   2   4  12      288.76      293.81     53.56 o
   3   4  12      629.80      592.25    108.46 o
   4   4  12      341.68      259.71     87.01 o
   5   4  12       17.23      -40.88     61.86 o
   6   4  12      267.52      239.93     83.43 o
   7   4  12       49.35       82.24     77.12 o
   8   4  12      599.74      602.62    112.99 o
   9   4  12       42.83       66.03     75.45 o
  10   4  12       76.98      132.66     79.26 o
 -12   5  12      256.22      323.84     65.20 o
 -11   5  12      728.99      849.10     99.76 o
 -10   5  12      702.49      647.08     92.49 o
  -9   5  12      114.04      -31.82     53.04 o
  -8   5  12      231.55      254.23     92.97 o
  -7   5  12     1589.22     1763.17    181.76 o
  -6   5  12      161.74      304.41     82.24 o
  -5   5  12      580.21      530.34     72.13 o
  -4   5  12       50.62       53.90     50.80 o
  -3   5  12     4293.56     3935.77    242.56 o
  -2   5  12      325.90      258.66     54.04 o
  -1   5  12      252.14      202.04     49.96 o
   0   5  12       54.86       98.71     44.09 o
   1   5  12      549.46      537.45     61.79 o
   2   5  12      360.51      479.68    111.08 o
   3   5  12     1471.63     1519.04    108.75 o
   4   5  12      474.97      496.78     97.26 o
   5   5  12      144.91       60.79     70.80 o
   6   5  12      347.02      387.60     96.19 o
   7   5  12      806.91      734.68    122.88 o
   8   5  12      239.41      143.03     79.38 o
   9   5  12      526.71      606.55    108.94 o
 -11   6  12      223.47      221.10     58.05 o
 -10   6  12      134.77       72.71     54.47 o
  -9   6  12       42.74      -13.59     50.89 o
  -6   6  12      217.44      169.13     79.38 o
  -5   6  12     2050.75     1780.57    189.99 o
  -4   6  12       24.29       42.31     45.52 o
  -3   6  12     2470.97     2474.48    160.83 o
  -2   6  12      855.40      984.96    110.13 o
  -1   6  12     1037.69     1112.20     92.73 o
   0   6  12      173.83      166.28     44.55 o
   1   6  12      502.20      628.08     59.33 o
   2   6  12     2838.44     2762.21    267.58 o
   3   6  12      457.81      415.85     98.57 o
   4   6  12      610.64      585.46    105.12 o
   5   6  12       75.50        7.75     69.49 o
   6   6  12     1934.95     1903.93    212.75 o
   7   6  12      162.11       97.26     77.35 o
   8   6  12     1266.32     1146.00    147.32 o
   9   6  12       61.67      -12.04     73.42 o
 -11   7  12       21.50      -41.95     41.95 o
 -10   7  12       29.35       12.28     47.44 o
  -3   7  12      374.86      376.04     95.95 o
  -2   7  12     1533.10     1686.29    174.37 o
  -1   7  12       69.13        6.91     63.05 o
   0   7  12      990.81     1043.50    129.56 o
   1   7  12      137.28      100.24     78.19 o
   2   7  12      923.38      974.85    135.88 o
   3   7  12       58.47       48.39     72.11 o
   4   7  12      249.12      183.55     82.84 o
   5   7  12       55.53       42.43     75.21 o
   6   7  12      673.61      778.07    119.90 o
   7   7  12       70.25       34.45     71.51 o
   8   7  12       59.90      -10.25     71.63 o
 -10   8  12       80.88       10.73     52.09 o
  -4   8  12      374.02      306.20     80.21 o
  -1   8  12     1202.17     1302.62    151.61 o
   0   8  12      208.19      228.84     91.06 o
   1   8  12      269.55      291.78     94.52 o
   2   8  12     3081.91     3398.56    300.95 o
   3   8  12      455.40      236.71     86.41 o
   4   8  12      333.38      342.67     89.75 o
   5   8  12       26.48       78.55     74.02 o
   6   8  12     1273.17     1294.51    159.83 o
   7   8  12      268.00      305.96     90.94 o
   8   8  12      442.07      621.45    110.49 o
  -4   9  12      573.33      600.59     94.28 o
  -3   9  12     1444.97     1450.89    145.05 o
   2   9  12      117.63      232.06     89.15 o
   3   9  12       42.01       77.00     78.78 o
   4   9  12      931.44     1068.41    143.03 o
   5   9  12       35.91       75.21     81.05 o
   6   9  12      334.18      413.11    101.67 o
   7   9  12       16.84       38.86     85.46 o
  -5 -12  13      290.02      323.23     81.11 o
  -4 -12  13       25.35       85.82     80.81 o
  -3 -12  13       18.10      -57.57     70.44 o
  -2 -12  13      146.67      135.52     83.31 o
  -1 -12  13      460.53      483.79    120.02 o
   0 -12  13       46.06       -5.31     57.21 o
   1 -12  13       86.58       67.70     98.21 o
   2 -12  13      118.19      164.72    109.30 o
  -7 -11  13      212.98      250.87     79.62 o
  -6 -11  13      186.89      204.49    128.13 o
  -5 -11  13      794.66      734.28     85.94 o
  -4 -11  13      164.40       67.45     57.28 o
  -3 -11  13        6.17       83.43     71.63 o
  -2 -11  13       42.65      101.54     56.37 o
  -1 -11  13      194.17      193.48     61.92 o
   0 -11  13       23.27      108.97     58.56 o
   1 -11  13      102.80       86.83     60.80 o
   2 -11  13      100.49      205.84    106.56 o
   3 -11  13       15.20       66.15     99.88 o
   4 -11  13        6.90      -90.46     90.46 o
  -8 -10  13      247.99      168.41     91.06 o
  -7 -10  13       41.34       46.31     65.55 o
  -6 -10  13       88.56       72.04     72.41 o
  -5 -10  13      194.87       29.41     67.28 o
  -4 -10  13      248.69      154.18     58.11 o
  -3 -10  13       35.09       28.92     44.85 o
  -2 -10  13        7.98      -16.16     48.71 o
  -1 -10  13      545.01      571.97    127.06 o
   0 -10  13      136.73       71.03     55.27 o
   1 -10  13      525.30      462.74     75.85 o
   2 -10  13       87.93       52.88     58.13 o
   3 -10  13      289.19      296.78    114.06 o
   4 -10  13       12.42       24.43     94.87 o
   5 -10  13      372.21      163.17    112.28 o
  -9  -9  13       65.23       66.75     81.29 o
  -8  -9  13      198.15      157.69     89.51 o
  -7  -9  13       94.91       48.18     62.51 o
  -6  -9  13       98.06       68.73     50.38 o
  -5  -9  13      287.41      299.11     61.10 o
  -4  -9  13      634.12      621.17     62.88 o
  -3  -9  13      313.55      215.47     48.41 o
  -2  -9  13      163.14      134.91     46.96 o
  -1  -9  13      397.38      348.98     64.67 o
   0  -9  13       94.35       58.99     52.66 o
   1  -9  13      290.57      271.66     87.66 o
   2  -9  13       55.26       65.39     54.23 o
   3  -9  13      268.50      276.88    102.74 o
   4  -9  13      291.43      360.79    118.47 o
   5  -9  13       60.27      278.78    110.61 o
   6  -9  13        5.17      -20.38     96.90 o
 -10  -8  13      327.50      333.73    101.43 o
  -9  -8  13      267.37      154.35     92.61 o
  -8  -8  13       66.12       27.65     77.83 o
  -7  -8  13       78.92      160.91     79.14 o
  -6  -8  13      246.70      192.31     56.35 o
  -5  -8  13      566.11      524.47     56.69 o
  -4  -8  13      177.04      171.28     45.03 o
  -3  -8  13     1506.32     1318.62    166.21 o
  -2  -8  13      289.01      189.75     46.40 o
  -1  -8  13     1155.99      974.74    154.65 o
   0  -8  13      229.37      262.35     62.12 o
   1  -8  13     1176.47     1193.71    109.39 o
   2  -8  13      308.65      214.12     62.75 o
   3  -8  13      549.50      463.80     74.70 o
   4  -8  13       56.40       54.35     90.23 o
   5  -8  13      334.02      538.38    125.86 o
   6  -8  13       38.44       82.12     91.06 o
   7  -8  13      139.99       62.10    104.17 o
 -11  -7  13       15.48      -68.88     69.43 o
 -10  -7  13       27.80       55.07     83.31 o
  -9  -7  13      255.30      192.49     91.18 o
  -8  -7  13        4.74      -57.09     57.09 o
  -7  -7  13      155.97      185.70     83.79 o
  -6  -7  13      588.37      589.82    123.60 o
  -5  -7  13      520.45      536.99     56.90 o
  -4  -7  13       57.67       49.18     39.52 o
  -3  -7  13      583.98      561.73     60.12 o
  -2  -7  13     2057.80     1956.09    123.90 o
  -1  -7  13      588.82      620.18    105.16 o
   0  -7  13      168.17      142.36     54.38 o
   1  -7  13     2864.58     2878.22    187.12 o
   2  -7  13     2221.92     2183.58    378.19 o
   3  -7  13     1542.30     1668.07    133.51 o
   4  -7  13      544.98      581.40     78.33 o
   5  -7  13      811.96     1114.30    153.75 o
   6  -7  13      138.55      265.08    107.75 o
   7  -7  13      922.62      944.10    163.89 o
   8  -7  13       70.28       59.24     91.06 o
 -11  -6  13       15.08       -9.98     62.17 o
 -10  -6  13       13.24      -17.52     77.23 o
  -9  -6  13      443.29      464.24     98.09 o
  -8  -6  13      107.06       91.30     74.37 o
  -7  -6  13       22.85      -25.15     61.86 o
  -6  -6  13      783.01      715.59     93.62 o
  -5  -6  13      870.15      753.15     64.09 o
  -4  -6  13     1278.33     1167.62     82.24 o
  -3  -6  13     1694.95     1481.36    102.94 o
  -2  -6  13     1120.94      982.30     75.26 o
  -1  -6  13      213.30      228.10     50.12 o
   0  -6  13       33.39       30.33     38.73 o
   1  -6  13      562.39      461.76     72.80 o
   2  -6  13     1204.67     1248.34    140.52 o
   3  -6  13      285.28      370.22    114.54 o
   4  -6  13       15.64       -3.47     50.62 o
   5  -6  13      692.07      732.51     95.77 o
   6  -6  13      100.17      161.14     96.42 o
   7  -6  13       34.52      136.71     93.92 o
   8  -6  13      218.20      217.16    104.65 o
 -12  -5  13      251.44      263.48     75.83 o
 -11  -5  13      235.26      270.92     75.81 o
 -10  -5  13       59.18        8.74     68.83 o
  -9  -5  13      129.24      147.68     86.77 o
  -8  -5  13     1120.60     1382.12    161.98 o
  -7  -5  13      181.43      185.12     51.26 o
  -6  -5  13     1756.94     1714.48    140.76 o
  -5  -5  13      356.83      344.07     58.93 o
  -4  -5  13     2122.96     1945.56    156.02 o
  -3  -5  13      302.28      236.93     47.97 o
  -2  -5  13     1010.68      984.10     73.05 o
  -1  -5  13      474.49      487.42     54.83 o
   0  -5  13       65.65       41.91     44.79 o
   1  -5  13      704.55      748.26     66.51 o
   2  -5  13      212.08      202.08     58.19 o
   3  -5  13      600.33      626.94    114.42 o
   4  -5  13      274.09      267.24     58.46 o
   5  -5  13      362.94      586.53    120.38 o
   6  -5  13      310.32      404.53    105.24 o
   7  -5  13     1129.76     1337.54    175.45 o
   8  -5  13        6.87      -32.90     93.56 o
   9  -5  13       32.57       61.14    107.51 o
 -12  -4  13      683.50      893.53    101.25 o
 -11  -4  13      260.24      277.21     96.78 o
 -10  -4  13        4.64      -19.50     59.25 o
  -9  -4  13       75.39       92.97     81.64 o
  -8  -4  13      694.87      725.50     76.79 o
  -7  -4  13      567.92      529.24     67.59 o
  -6  -4  13      190.84      197.52     52.82 o
  -5  -4  13        8.40        8.73     41.45 o
  -4  -4  13     1242.69     1193.66    184.86 o
  -3  -4  13      434.66      410.17     64.15 o
  -2  -4  13       43.35      -29.89     32.97 o
  -1  -4  13      313.59      323.60     58.57 o
   0  -4  13      131.95       78.58     42.18 o
   1  -4  13       55.86        0.32     37.16 o
   2  -4  13      803.67     1004.68     89.16 o
   3  -4  13      119.72      191.56     56.54 o
   4  -4  13      307.50      287.01     96.90 o
   5  -4  13      249.41      283.55     93.92 o
   6  -4  13      542.40      507.15    117.04 o
   7  -4  13       37.94       39.57     83.67 o
   8  -4  13      201.92      187.37    103.58 o
   9  -4  13       56.52       76.40    104.53 o
 -12  -3  13      760.63      755.18     98.45 o
 -11  -3  13      833.90     1046.48    196.60 o
 -10  -3  13      132.84       99.89     63.66 o
  -9  -3  13       50.85       61.25     59.44 o
  -8  -3  13     1451.08     1474.17    115.17 o
  -7  -3  13      819.15      910.66     83.08 o
  -6  -3  13      252.09      193.76     50.22 o
  -5  -3  13     2052.42     2020.09    169.49 o
  -4  -3  13      714.61      572.65    115.38 o
  -3  -3  13     1074.38      986.63    180.63 o
  -2  -3  13     1096.16     1103.59    109.90 o
  -1  -3  13      416.51      434.52     54.64 o
   0  -3  13      131.55      119.41     49.20 o
   1  -3  13      555.54      587.28     58.88 o
   2  -3  13      241.78      216.18     47.05 o
   3  -3  13      103.97      107.29     49.97 o
   4  -3  13      979.69     1254.94    156.85 o
   5  -3  13      105.58       81.05     85.10 o
   6  -3  13      237.86      148.87     94.52 o
   7  -3  13       47.33       28.01     81.29 o
   8  -3  13      492.26      284.39    110.37 o
   9  -3  13      177.68      314.54    114.06 o
 -13  -2  13       35.29      111.93    148.45 o
 -12  -2  13       99.02      168.74     65.94 o
 -11  -2  13      481.59      487.26     83.08 o
 -10  -2  13      638.38      791.99     94.39 o
  -9  -2  13      585.85      569.56     63.11 o
  -8  -2  13        3.21      -36.96     36.98 o
  -7  -2  13      936.83      871.44     82.96 o
  -6  -2  13     1137.36     1176.05     99.49 o
  -5  -2  13     2617.10     2639.38    170.32 o
  -4  -2  13      512.82      529.26     69.36 o
  -3  -2  13      885.30      801.49     84.77 o
  -2  -2  13     2163.73     2200.89    158.22 o
  -1  -2  13     1899.35     2098.71    194.28 o
   0  -2  13      340.71      358.16     93.44 o
   1  -2  13       63.82       61.13     42.70 o
   2  -2  13     1731.93     2039.12    116.57 o
   3  -2  13      113.00      135.18     55.75 o
   4  -2  13      426.60      499.88    113.23 o
   5  -2  13       60.13       74.37     76.16 o
   6  -2  13      694.81      743.26    127.29 o
   7  -2  13       55.87       58.64     89.75 o
   8  -2  13       98.29      -13.35     86.17 o
   9  -2  13       30.69      -26.58     85.34 o
 -13  -1  13      268.36      337.31     70.83 o
 -12  -1  13      135.58      167.20     64.12 o
 -11  -1  13        2.14      -54.53     70.08 o
 -10  -1  13       69.48       68.94     55.50 o
  -9  -1  13       90.87       89.99     42.42 o
  -8  -1  13       39.38       65.71     40.65 o
  -7  -1  13       86.34       71.66     39.08 o
  -6  -1  13       85.80      104.78     48.12 o
  -5  -1  13     1222.41     1096.69     97.71 o
  -4  -1  13      789.08      904.77    125.15 o
  -3  -1  13      158.46      184.90     58.22 o
  -2  -1  13     1042.42     1150.09    129.62 o
  -1  -1  13     2301.46     2624.07    175.56 o
   0  -1  13     5040.18     5790.57    553.81 o
   1  -1  13     1193.49     1368.29    171.75 o
   2  -1  13       60.56      120.26     79.38 o
   3  -1  13      465.92      594.87    112.51 o
   4  -1  13     7324.16     9422.98    685.10 o
   5  -1  13      240.82      116.09     89.75 o
   6  -1  13      378.06      274.14     98.93 o
   7  -1  13       15.81       15.73     81.29 o
   8  -1  13      802.42      645.89    129.32 o
   9  -1  13      213.34      157.45     97.85 o
 -13   0  13       86.51      150.70     63.59 o
 -12   0  13       33.93      108.18     56.56 o
 -11   0  13     1401.80     1688.44    137.07 o
 -10   0  13      315.30      301.21     64.74 o
  -9   0  13       54.39       60.90     40.92 o
  -8   0  13       49.14        4.84     42.18 o
  -7   0  13     1020.40     1029.42     78.83 o
  -6   0  13     2678.60     2578.03    144.07 o
  -5   0  13     1294.35     1350.89    153.75 o
  -4   0  13     2103.20     2032.07    145.04 o
  -3   0  13       39.04       71.73     49.31 o
  -2   0  13     3437.41     3591.33    221.93 o
  -1   0  13     2912.43     3561.49    324.31 o
   0   0  13     3022.04     3680.56    329.08 o
   1   0  13      191.17      226.58     83.79 o
   2   0  13       24.13       67.70     66.75 o
   3   0  13       56.69       77.83     77.47 o
   4   0  13       95.64       60.43     82.48 o
   5   0  13       24.34      -41.12     67.58 o
   6   0  13      105.81       28.13     79.62 o
   7   0  13      135.66      137.43     88.92 o
   8   0  13      711.73      738.38    129.32 o
   9   0  13      142.48      131.35     92.25 o
 -13   1  13      289.52      380.23     68.02 o
 -12   1  13      132.03      188.40     58.74 o
 -11   1  13        2.01       36.84     53.34 o
 -10   1  13       53.39       -6.55     47.03 o
  -9   1  13      104.35      134.45     43.36 o
  -8   1  13       24.31       -2.72     38.19 o
  -7   1  13       56.18       39.53     38.55 o
  -6   1  13      133.67      127.42     57.61 o
  -5   1  13     1350.69     1363.13    110.20 o
  -4   1  13      889.39      818.98     84.80 o
  -3   1  13      180.03      260.68     59.88 o
  -2   1  13      960.50     1168.29    149.58 o
  -1   1  13     2258.61     2699.28    261.62 o
   0   1  13     5043.28     5972.69    484.62 o
   1   1  13     1265.00     1605.12    172.94 o
   2   1  13       40.55      -14.30     64.36 o
   3   1  13      437.85      649.58    116.33 o
   4   1  13     7112.43     7640.63    671.04 o
   5   1  13      246.36      142.91     78.66 o
   6   1  13      374.03      281.76     94.16 o
   7   1  13       16.30      -39.45     75.09 o
   8   1  13      733.78      569.96    117.40 o
   9   1  13      202.84      225.27    100.12 o
 -13   2  13       30.27       67.90     50.64 o
 -12   2  13       99.41      207.35     61.10 o
 -11   2  13      606.10      629.53     78.61 o
 -10   2  13      678.58      829.85    121.51 o
  -9   2  13      561.58      623.55    124.08 o
  -8   2  13        9.51       27.79     39.29 o
  -7   2  13      945.09      882.15     72.38 o
  -6   2  13     1045.39     1249.19    174.67 o
  -5   2  13     2561.23     2434.72    173.05 o
  -4   2  13      390.90      392.52     80.87 o
  -3   2  13      876.12      809.66     89.13 o
  -2   2  13     2318.81     2334.80    230.39 o
  -1   2  13     1863.84     1923.83    212.99 o
   0   2  13      386.79      344.81     90.46 o
   1   2  13       66.26       26.58     74.37 o
   2   2  13     1730.46     2057.33    215.49 o
   3   2  13      131.90      110.13     72.94 o
   4   2  13      476.33      282.96     95.95 o
   5   2  13       34.39       59.36     78.31 o
   6   2  13      714.05      677.59    120.98 o
   7   2  13       54.26        4.05     73.90 o
   8   2  13       58.08       29.08     81.41 o
   9   2  13       15.57      118.00     88.68 o
 -12   3  13      745.25      835.28     87.39 o
 -11   3  13      914.90      984.99     95.76 o
 -10   3  13      135.33      167.38     54.66 o
  -9   3  13       63.76       92.25     52.12 o
  -8   3  13     1448.93     1519.17    120.00 o
  -7   3  13      762.34      734.08     87.43 o
  -6   3  13      263.06      265.33     62.69 o
  -5   3  13     2121.19     2007.41    145.55 o
  -4   3  13      665.01      520.86    103.10 o
  -3   3  13      932.05      873.16     92.31 o
  -2   3  13      918.20      898.02    152.56 o
  -1   3  13      404.59      365.11     64.88 o
   0   3  13      200.98      222.05     78.43 o
   1   3  13      503.10      434.92    101.67 o
   2   3  13      254.46      286.41     87.48 o
   3   3  13       79.39       98.93     73.06 o
   4   3  13      827.11      898.21    139.69 o
   5   3  13       97.47      132.90     80.69 o
   6   3  13      248.72      177.00     84.98 o
   7   3  13       53.71      113.71     84.03 o
   8   3  13      439.84      261.02     96.07 o
   9   3  13      159.39      180.81     91.42 o
 -12   4  13      668.40      738.50    102.26 o
 -11   4  13      289.22      241.55     56.58 o
 -10   4  13        9.55       40.67     63.17 o
  -9   4  13       71.61       61.82     50.67 o
  -8   4  13      704.19      614.59     78.10 o
  -7   4  13      504.31      560.79    158.10 o
  -6   4  13      175.40      185.93     60.58 o
  -5   4  13        5.14      -36.85     45.73 o
  -4   4  13     1293.13     1256.91    105.53 o
  -3   4  13      367.21      275.64     63.29 o
  -2   4  13       21.87       20.07     47.01 o
  -1   4  13      239.95      191.25     70.50 o
   0   4  13      136.56      133.24     50.54 o
   1   4  13       74.25        8.22     45.61 o
   2   4  13      798.20      797.00     81.18 o
   3   4  13       83.13       71.87     77.71 o
   4   4  13      342.44      328.84     93.21 o
   5   4  13      192.50      145.77     81.64 o
   6   4  13      673.36      549.34    111.92 o
   7   4  13       38.44       30.87     72.47 o
   8   4  13      276.16      109.18     86.41 o
   9   4  13       45.12      117.04     82.48 o
 -12   5  13      259.61      303.10     68.53 o
 -11   5  13      242.25      253.63     67.46 o
 -10   5  13       60.41      -18.24     53.40 o
  -9   5  13      101.80        0.22     48.35 o
  -8   5  13     1172.83     1323.48    168.53 o
  -7   5  13      159.66      213.23     90.58 o
  -6   5  13     1641.74     1850.75    138.96 o
  -5   5  13      346.37      338.90     66.83 o
  -4   5  13     2088.60     2101.85    145.96 o
  -3   5  13      357.46      320.34     61.90 o
  -2   5  13      926.38      902.09     87.09 o
  -1   5  13      407.79      371.63     61.64 o
   0   5  13       88.78       37.27     52.74 o
   1   5  13      804.00      847.11     77.18 o
   2   5  13      232.14      268.98     77.59 o
   3   5  13      562.60      596.42    112.40 o
   4   5  13      274.89      113.11     79.86 o
   5   5  13      481.85      514.78    109.30 o
   6   5  13      322.17      239.93     94.16 o
   7   5  13     1133.30     1129.56    155.54 o
   8   5  13        3.99      -24.67     69.61 o
   9   5  13       34.22       71.39     81.76 o
 -11   6  13        7.64      -25.27     49.82 o
 -10   6  13       12.44      -45.65     49.11 o
  -9   6  13      412.98      241.84     76.64 o
  -6   6  13      786.43      920.74    124.55 o
  -5   6  13      806.55      870.44    118.00 o
  -4   6  13     1261.30     1269.69    106.72 o
  -3   6  13     1895.08     1955.27    129.22 o
  -2   6  13     1070.55     1092.20     93.49 o
  -1   6  13      234.07      238.68     51.89 o
   0   6  13       26.17       10.08     64.66 o
   1   6  13      618.77      728.87     66.65 o
   2   6  13     1121.51     1090.10    151.13 o
   3   6  13      254.85      131.47     85.70 o
   4   6  13       12.23      -11.68     69.49 o
   5   6  13      650.16      576.40    117.40 o
   6   6  13       55.93       55.18     72.94 o
   7   6  13       50.74       66.63     80.33 o
   8   6  13      215.51      129.68     85.46 o
 -11   7  13       18.47       41.12     51.37 o
 -10   7  13       30.81      -11.44     52.44 o
  -3   7  13      585.00      695.35    119.67 o
  -2   7  13     2164.30     2043.50    217.28 o
  -1   7  13      570.00      694.28    115.26 o
   0   7  13      158.28      266.27     90.35 o
   1   7  13     2859.66     2683.90    269.61 o
   2   7  13     2310.16     2543.26    233.01 o
   3   7  13     1561.24     1740.76    189.39 o
   4   7  13      542.36      511.08    112.51 o
   5   7  13      882.62      855.30    137.43 o
   6   7  13      133.67       91.78     77.95 o
   7   7  13      926.80     1103.10    146.25 o
   8   7  13       78.50       82.48     84.27 o
 -10   8  13      316.27      208.22     67.82 o
  -1   8  13     1139.65     1070.20    144.93 o
   0   8  13      223.61      281.88     96.07 o
   1   8  13     1170.91     1257.21    164.00 o
   2   8  13      282.88      349.70     99.64 o
   3   8  13      452.83      461.02    109.77 o
   4   8  13       45.40       66.87     76.76 o
   5   8  13      335.10      342.67    104.77 o
   6   8  13       29.90        3.46     79.02 o
   7   8  13      130.52      145.53     89.03 o
   1   9  13      239.87      273.66     99.64 o
   2   9  13       79.86       43.15     85.70 o
   3   9  13      289.70      298.45     99.64 o
   4   9  13      302.26      221.45     93.09 o
   5   9  13       50.92       18.59     86.77 o
   6   9  13        5.57       19.79     81.76 o
  -6 -11  14      211.30      210.58     63.97 o
  -5 -11  14       78.87       44.57     56.22 o
  -4 -11  14       12.54       11.84     55.92 o
  -3 -11  14       66.72       54.95     68.41 o
  -2 -11  14      156.48      128.84     83.55 o
  -1 -11  14       99.40      136.96     64.14 o
   0 -11  14       37.86      -26.67     59.36 o
   1 -11  14      117.14       12.16     94.28 o
   2 -11  14      132.17       69.25    103.46 o
  -7 -10  14      124.07       79.90     55.04 o
  -6 -10  14      249.11      201.06    137.90 o
  -5 -10  14      262.26      190.68     61.43 o
  -4 -10  14      233.94      277.44     64.91 o
  -3 -10  14       16.49       -5.69     43.47 o
  -2 -10  14      289.60      242.31     64.81 o
  -1 -10  14       92.84      144.97     60.82 o
   0 -10  14      283.09      245.86     68.03 o
   1 -10  14       36.21      -33.64     52.92 o
   2 -10  14       62.83       36.95     92.49 o
   3 -10  14       24.11       18.47     97.62 o
   4 -10  14        8.22       77.71    105.36 o
  -8  -9  14      121.47      148.15     92.97 o
  -7  -9  14      236.36      289.63     97.85 o
  -6  -9  14      166.27      206.64     59.51 o
  -5  -9  14      351.45      265.06     63.20 o
  -4  -9  14      383.67      288.24     62.37 o
  -3  -9  14      126.47       91.74     43.61 o
  -2  -9  14       46.13       46.09     52.17 o
  -1  -9  14      209.28      116.96     57.39 o
   0  -9  14      399.36      288.45     67.33 o
   1  -9  14       11.74        9.72     52.21 o
   2  -9  14      506.19      492.00     79.27 o
   3  -9  14       75.85       69.37     88.56 o
   4  -9  14     1072.93     1011.08    167.22 o
   5  -9  14       37.42      106.56    107.63 o
  -9  -8  14       22.92      -10.85     79.74 o
  -8  -8  14        3.43      -50.89     63.89 o
  -7  -8  14      191.36       52.68     74.49 o
  -6  -8  14       61.09       27.54     48.88 o
  -5  -8  14       51.69       84.90     52.91 o
  -4  -8  14      113.70       70.74     43.82 o
  -3  -8  14      387.26      411.66     56.38 o
  -2  -8  14      442.17      383.24     55.60 o
  -1  -8  14      470.17      559.08    156.02 o
   0  -8  14      665.02      704.16     84.98 o
   1  -8  14      367.01      321.57     69.58 o
   2  -8  14     1260.96     1449.46    190.11 o
   3  -8  14      436.52      419.30    133.43 o
   4  -8  14       22.57       47.20     98.57 o
   5  -8  14       15.09      -47.79     92.61 o
   6  -8  14      890.54      888.32    156.50 o
 -10  -7  14      527.20      499.28    114.54 o
  -9  -7  14      472.50      479.62    109.30 o
  -8  -7  14      362.54      547.20    112.75 o
  -7  -7  14      162.45      190.70     80.57 o
  -6  -7  14       50.25       77.71     69.25 o
  -5  -7  14      235.85      147.71     44.13 o
  -4  -7  14     1235.91     1090.46     82.59 o
  -3  -7  14      695.21      658.45     66.76 o
  -2  -7  14      472.54      475.64     75.47 o
  -1  -7  14      414.83      361.05     55.29 o
   0  -7  14      498.54      470.53     73.39 o
   1  -7  14      496.50      466.85     77.18 o
   2  -7  14      487.58      447.64     75.26 o
   3  -7  14       58.42       60.12     85.28 o
   4  -7  14      320.67      181.83     65.40 o
   5  -7  14      110.19       81.53     86.05 o
   6  -7  14       69.44      196.30    108.22 o
   7  -7  14       68.58       87.13    102.50 o
 -11  -6  14        6.53     -120.14    128.31 o
 -10  -6  14      157.53      156.02     87.25 o
  -9  -6  14      250.68      307.75     92.37 o
  -8  -6  14      295.43      272.82     88.92 o
  -7  -6  14     1873.42     1850.29    198.09 o
  -6  -6  14      637.05      571.42     74.04 o
  -5  -6  14       44.37       19.49     61.68 o
  -4  -6  14      280.07      297.20     51.19 o
  -3  -6  14     1953.61     1948.15    121.33 o
  -2  -6  14      467.56      498.43     58.45 o
  -1  -6  14      431.75      372.02     53.90 o
   0  -6  14      505.58      522.79     62.02 o
   1  -6  14      557.11      577.65     79.99 o
   2  -6  14     1405.69     1496.41    125.00 o
   3  -6  14      113.51      113.45     84.92 o
   4  -6  14      187.02      181.35     71.04 o
   5  -6  14      109.64        2.26     79.74 o
   6  -6  14     1802.72     1640.64    208.46 o
   7  -6  14       97.13      142.79    103.69 o
 -11  -5  14       66.70       65.28     69.06 o
 -10  -5  14       61.01      -57.55    161.44 o
  -9  -5  14      403.75      343.15    102.50 o
  -8  -5  14      936.39      906.08    131.23 o
  -7  -5  14     1686.01     1481.17    120.46 o
  -6  -5  14      305.01      190.11     88.56 o
  -5  -5  14      960.17      800.37     85.71 o
  -4  -5  14      876.16      802.88     87.74 o
  -3  -5  14     1467.81     1354.85    125.98 o
  -2  -5  14      156.71      139.03     44.75 o
  -1  -5  14        8.16      -11.03     40.33 o
   0  -5  14      610.77      585.50     62.23 o
   1  -5  14      635.77      737.59     86.03 o
   2  -5  14       98.17       87.36     54.37 o
   3  -5  14       77.70       65.83     58.83 o
   4  -5  14      267.94      195.70     58.44 o
   5  -5  14       61.20      -23.60     87.25 o
   6  -5  14       95.46      134.80     90.46 o
   7  -5  14       44.55      -68.77     86.29 o
   8  -5  14      209.28      135.16    111.68 o
 -12  -4  14      432.62      608.09     92.67 o
 -11  -4  14       38.16        8.83     63.53 o
 -10  -4  14      252.85      222.65     73.99 o
  -9  -4  14     1561.28     1508.58    185.46 o
  -8  -4  14      301.05      332.42     88.80 o
  -7  -4  14     1312.40     1446.78    115.29 o
  -6  -4  14      228.65      276.55     58.95 o
  -5  -4  14     1613.49     1433.04    121.35 o
  -4  -4  14      256.87      247.67    104.71 o
  -3  -4  14      541.05      358.55    123.84 o
  -2  -4  14       99.33      114.67     44.93 o
  -1  -4  14      350.69      244.27     65.44 o
   0  -4  14      780.48      798.02     69.42 o
   1  -4  14      331.90      295.60     91.95 o
   2  -4  14       24.59       21.22     78.31 o
   3  -4  14      663.77      685.81     80.20 o
   4  -4  14      432.02      527.05    114.90 o
   5  -4  14      223.77      255.90    104.89 o
   6  -4  14      419.64      306.55    105.96 o
   7  -4  14       81.95      122.41    101.07 o
   8  -4  14       18.23      -92.01     92.01 o
 -12  -3  14       75.83      208.93     73.45 o
 -11  -3  14       48.76        0.17     62.09 o
 -10  -3  14      621.13      607.22     92.72 o
  -9  -3  14      419.32      453.67    109.48 o
  -8  -3  14      149.78      161.73     51.62 o
  -7  -3  14      207.30      205.25     55.11 o
  -6  -3  14     1162.14     1190.63    125.33 o
  -5  -3  14      960.65      910.36     91.77 o
  -4  -3  14       76.64      133.99     51.21 o
  -3  -3  14      901.31      819.16    130.04 o
  -2  -3  14      258.78      260.10     57.94 o
  -1  -3  14      188.48      197.38     81.88 o
   0  -3  14      203.12      169.04     58.70 o
   1  -3  14      370.67      462.26     72.07 o
   2  -3  14       11.08       19.13     43.08 o
   3  -3  14      481.30      573.90    123.96 o
   4  -3  14      283.51      377.35    104.29 o
   5  -3  14      424.15      543.98    122.65 o
   6  -3  14      117.91       79.86     90.94 o
   7  -3  14      144.18      251.01    113.23 o
   8  -3  14      138.47      -93.33     93.33 o
 -12  -2  14      935.83     1079.78    116.39 o
 -11  -2  14       72.03       18.03    108.58 o
 -10  -2  14      150.35        7.06     58.47 o
  -9  -2  14      287.34      368.57     87.48 o
  -8  -2  14       44.49      -17.98     64.92 o
  -7  -2  14      140.68      142.25     93.27 o
  -6  -2  14     1173.62     1207.81    229.92 o
  -5  -2  14      249.86      255.47     58.72 o
  -4  -2  14      295.23      270.81     58.14 o
  -3  -2  14     1290.56     1463.41    158.28 o
  -2  -2  14      840.07      690.46    119.90 o
   0  -2  14      299.72      308.14     61.75 o
   1  -2  14      207.89      223.27     59.22 o
   2  -2  14       20.58      -27.77     67.94 o
   3  -2  14     2314.91     2830.39    260.31 o
   4  -2  14       89.03       56.38     85.94 o
   5  -2  14      996.67     1148.51    165.91 o
   6  -2  14       22.44       13.47     87.60 o
   7  -2  14      160.89      207.51     95.83 o
   8  -2  14      241.57      266.27    112.87 o
   9  -2  14      841.08      764.12    152.09 o
 -12  -1  14      821.46     1227.77    152.92 o
 -11  -1  14      942.15      930.28    105.76 o
 -10  -1  14       52.14      116.94     61.86 o
  -9  -1  14       28.87       21.44     41.30 o
  -8  -1  14      809.42      757.29     72.18 o
  -7  -1  14     2519.23     2217.30    137.63 o
  -6  -1  14     1453.56     1269.05    111.19 o
  -5  -1  14      857.30      959.28     91.12 o
  -4  -1  14      265.41      461.02    100.00 o
  -3  -1  14     1619.78     2093.68    212.28 o
  -2  -1  14      578.47      687.01    121.10 o
  -1  -1  14     2309.55     2691.05    257.69 o
   0  -1  14      646.28      769.05    135.88 o
   1  -1  14      241.55      190.11     87.48 o
   2  -1  14      148.22       94.52     82.12 o
   3  -1  14      182.86      170.92     93.21 o
   4  -1  14        0.91      -36.95     68.65 o
   5  -1  14      821.80      945.17    151.37 o
   6  -1  14      170.22      168.30     92.49 o
   7  -1  14      182.67       52.32     92.97 o
   8  -1  14       28.36       14.18     93.80 o
   9  -1  14      489.79      482.95    127.77 o
 -12   0  14       47.24       48.88     60.49 o
 -11   0  14        0.12       13.72     55.72 o
 -10   0  14       74.05       76.20     57.14 o
  -9   0  14        1.70        3.35     43.38 o
  -8   0  14       59.13      -11.80     42.19 o
  -7   0  14       94.31      141.33     47.93 o
  -6   0  14        3.78      -41.09     41.09 o
  -5   0  14       28.95      -14.18     60.55 o
  -4   0  14     1044.82      967.34    134.92 o
  -3   0  14      493.09      473.90    101.07 o
  -2   0  14      102.17      154.59     88.32 o
  -1   0  14     4100.33     4244.45    376.64 o
   1   0  14     1126.21     1226.81    156.26 o
   2   0  14       40.43        3.69     77.83 o
   3   0  14     7320.67     9091.16    727.65 o
   4   0  14      398.91      554.23    110.97 o
   5   0  14     1696.59     2117.64    230.51 o
   6   0  14        8.00      -41.36     76.40 o
   7   0  14       93.23       88.20     90.23 o
   8   0  14      264.89      218.00    106.20 o
   9   0  14      828.11      779.26    140.17 o
 -12   1  14      905.03     1151.96    114.72 o
 -11   1  14      984.24     1042.52    120.80 o
 -10   1  14       35.97      -28.91     53.56 o
  -9   1  14       38.80       10.04     42.12 o
  -8   1  14      826.63      819.27     72.82 o
  -7   1  14     2485.49     2616.56    141.90 o
  -6   1  14     1492.22     1445.20    122.05 o
  -5   1  14      800.35      811.30     95.40 o
  -4   1  14      255.56      442.67     97.85 o
  -3   1  14     1665.74     1705.12    195.95 o
  -2   1  14      680.13      686.53    116.09 o
  -1   1  14     2149.81     2393.44    250.18 o
   0   1  14      654.16      557.92    114.42 o
   1   1  14      202.43      249.46     93.44 o
   2   1  14      137.14       61.98     76.16 o
   3   1  14      181.59      186.53     88.80 o
   4   1  14        3.08      -30.15     81.88 o
   5   1  14      821.15      940.40    144.34 o
   6   1  14      167.02       98.69     87.48 o
   7   1  14      150.22      280.33     99.64 o
   8   1  14       36.43       37.66     88.80 o
   9   1  14      421.81      513.59    122.76 o
 -12   2  14      931.61     1131.81    174.08 o
 -11   2  14       79.33       25.52     71.39 o
 -10   2  14      155.96      117.49     92.25 o
  -9   2  14      302.90      338.45     67.53 o
  -8   2  14       69.72       41.61     66.27 o
  -7   2  14      111.67       54.64     41.90 o
  -6   2  14     1179.25     1178.02    110.43 o
  -5   2  14      346.01      404.64     73.28 o
  -4   2  14      297.55      270.22     97.91 o
  -3   2  14     1105.99     1013.99    106.49 o
  -2   2  14      748.88      722.88    120.26 o
  -1   2  14      472.87      453.75    107.03 o
   0   2  14      320.90      410.13    100.00 o
   1   2  14      212.01       74.61     82.60 o
   2   2  14        7.43       -9.30     74.85 o
   3   2  14     2056.02     2307.62    254.23 o
   4   2  14       89.63       63.89     84.39 o
   5   2  14      971.58     1248.86    162.69 o
   6   2  14       20.67       48.75     84.51 o
   7   2  14      132.65      134.92     89.75 o
   8   2  14      230.64      219.90     99.64 o
   9   2  14      862.61      812.99    139.09 o
 -12   3  14      114.08      114.63     56.00 o
 -11   3  14       25.93       50.36     50.60 o
 -10   3  14      620.57      763.88     85.68 o
  -9   3  14      481.67      516.49    104.29 o
  -8   3  14      126.38      123.41     57.50 o
  -7   3  14      167.95      159.95     64.19 o
  -6   3  14     1181.61     1099.55    107.08 o
  -5   3  14     1086.19     1084.45    101.83 o
  -4   3  14       94.80      129.07     57.90 o
  -3   3  14      977.96     1090.16     99.58 o
  -2   3  14      229.97      190.89     60.84 o
  -1   3  14      149.91       67.24     58.97 o
   0   3  14      163.31       52.09     77.23 o
   1   3  14      362.30      305.48     99.52 o
   2   3  14       25.42       32.42     68.41 o
   3   3  14      558.43      784.74    124.08 o
   4   3  14      216.46      296.42     99.88 o
   5   3  14      458.75      495.95    112.99 o
   6   3  14      123.96        4.41     85.46 o
   7   3  14      193.52      173.66     92.61 o
   8   3  14      126.10       70.80     92.25 o
 -12   4  14      440.49      376.16     82.00 o
 -11   4  14       35.28       26.81     49.45 o
 -10   4  14      266.86      204.69     60.13 o
  -9   4  14     1603.31     1715.01    132.66 o
  -8   4  14      241.52      176.16     58.65 o
  -7   4  14     1284.44     1387.62    123.49 o
  -6   4  14      241.75      278.93     68.87 o
  -5   4  14     1721.71     1702.21    131.24 o
  -4   4  14      225.96      275.21     91.48 o
  -3   4  14      588.93      603.51     75.71 o
  -2   4  14       54.44        1.03     54.32 o
  -1   4  14      367.85      289.07     63.24 o
   0   4  14      811.30      821.79     82.76 o
   1   4  14      235.56      278.96     59.84 o
   2   4  14       53.22      -47.20    104.41 o
   3   4  14      593.76      690.58    125.39 o
   4   4  14      427.58      437.78    108.46 o
   5   4  14      209.52      120.50     84.86 o
   6   4  14      449.89      456.49    108.58 o
   7   4  14       96.19      112.99     84.62 o
   8   4  14       24.12      -28.61     77.47 o
 -11   5  14       69.93       51.73     61.38 o
 -10   5  14       64.64      -23.84     57.93 o
  -9   5  14      345.20      382.65     66.33 o
  -8   5  14      848.53      951.13    141.84 o
  -7   5  14     1684.53     1778.66    186.65 o
  -6   5  14      295.51      391.95     71.94 o
  -5   5  14      922.91      910.70    125.98 o
  -4   5  14      930.69      920.88     99.17 o
  -3   5  14     1458.59     1351.79    112.54 o
  -2   5  14      164.23      118.25     55.62 o
  -1   5  14       20.10       12.14     67.76 o
   0   5  14      628.11      589.51    113.89 o
   1   5  14      582.02      673.08    192.79 o
   2   5  14      119.64       78.31     75.80 o
   3   5  14       91.87      161.50     86.89 o
   4   5  14      230.95      295.59     96.66 o
   5   5  14       58.92       69.25     87.48 o
   6   5  14       91.04       92.37     82.00 o
   7   5  14       86.91      119.55     89.27 o
   8   5  14      222.91      223.84     94.99 o
 -11   6  14        9.34      -52.68     52.68 o
 -10   6  14      143.63      173.18     63.53 o
  -9   6  14      253.44      235.76     79.14 o
  -7   6  14     1815.61     1759.59    199.52 o
  -6   6  14      629.93      575.92    110.49 o
  -5   6  14       48.28       40.33     53.23 o
  -4   6  14      328.40      440.52     70.33 o
  -3   6  14     2045.72     2143.14    151.57 o
  -2   6  14      400.75      328.63    126.04 o
  -1   6  14      412.17      458.77     66.45 o
   0   6  14      597.56      680.12     71.62 o
   1   6  14      595.57      518.83    118.47 o
   2   6  14     1586.40     1439.69    180.21 o
   3   6  14      116.02       53.99     81.88 o
   4   6  14      224.25       31.94     82.84 o
   5   6  14      111.00       38.62     77.95 o
   6   6  14     1821.60     1727.41    194.52 o
   7   6  14       95.18       96.66     87.48 o
 -10   7  14      512.17      633.13     96.07 o
  -4   7  14     1355.95     1582.36    172.94 o
  -3   7  14      683.80      943.98    140.17 o
  -2   7  14      449.58      319.90    108.82 o
  -1   7  14      436.06      471.75    112.99 o
   0   7  14      534.50      568.65    113.59 o
   1   7  14      482.83      370.44    109.53 o
   2   7  14      475.51      548.39    117.52 o
   3   7  14       45.64      -28.13     76.04 o
   4   7  14      261.39      232.30     95.59 o
   5   7  14      126.35       90.94     85.58 o
   6   7  14       77.57        9.06     77.35 o
   7   7  14       51.98      -32.42     82.72 o
  -2   8  14      487.07      511.68    114.18 o
  -1   8  14      483.08      552.80    119.90 o
   0   8  14      674.57      651.61    125.27 o
   1   8  14      381.05      378.66    107.15 o
   2   8  14     1312.97     1414.30    180.69 o
   3   8  14      429.37      590.94    121.22 o
   4   8  14       37.66       22.88     83.55 o
   5   8  14       18.74      -81.29     81.29 o
   6   8  14      854.30     1027.65    150.77 o
   1   9  14       15.46       64.84     90.58 o
   2   9  14      445.43      289.87    112.40 o
   3   9  14       73.52       21.22     84.03 o
   4   9  14     1081.61      996.18    157.33 o
   5   9  14       30.65      -77.59     77.59 o
  -2 -11  15       86.06       71.04     84.86 o
  -1 -11  15        9.28      -61.54     63.23 o
  -6 -10  15       20.00       -5.13     56.32 o
  -5 -10  15      124.97      144.16     62.05 o
  -4 -10  15       10.64        8.06     55.72 o
  -3 -10  15      132.68       49.11     82.96 o
  -2 -10  15       15.79      -31.79     53.90 o
  -1 -10  15      309.89      394.76     76.43 o
   0 -10  15       28.34      -53.27     53.27 o
   1 -10  15      234.51      264.04     72.80 o
   2 -10  15       76.54      259.12    116.21 o
  -7  -9  15      205.59       85.10     81.41 o
  -6  -9  15       73.84        0.39     51.62 o
  -5  -9  15      206.80      135.52     59.29 o
  -4  -9  15      370.15      351.14     68.34 o
  -3  -9  15      233.81      192.55     50.91 o
  -2  -9  15       26.15       42.30     54.96 o
  -1  -9  15      256.76      181.07     65.71 o
   0  -9  15      166.97      115.35     61.31 o
   1  -9  15      413.53      366.11     74.38 o
   2  -9  15       25.78      -37.33     67.52 o
   3  -9  15      160.17      152.80    103.58 o
   4  -9  15       50.91       70.32    106.08 o
  -8  -8  15      395.21      365.32    108.82 o
  -7  -8  15       88.80      -26.58     68.53 o
  -6  -8  15      107.30      134.56     86.89 o
  -5  -8  15      647.10      555.42     74.65 o
  -4  -8  15       71.82       45.63     43.35 o
  -3  -8  15      339.89      285.42     83.60 o
  -2  -8  15      392.13      346.86     56.76 o
  -1  -8  15      506.79      501.23     78.07 o
   0  -8  15        1.62      -47.86     47.86 o
   1  -8  15      326.60      305.83     73.78 o
   2  -8  15       77.67       88.57     63.77 o
   3  -8  15     1002.46      825.98    147.91 o
   4  -8  15       69.83      174.14    112.40 o
   5  -8  15       72.80      102.62    111.80 o
  -9  -7  15       14.30      -13.95     76.28 o
  -8  -7  15       28.40       -4.77     77.00 o
  -7  -7  15      586.60      379.98    104.41 o
  -6  -7  15       27.15       70.56     70.44 o
  -5  -7  15       94.26       66.06     52.44 o
  -4  -7  15       86.79       94.70     52.86 o
  -3  -7  15      234.09      188.86     49.20 o
  -2  -7  15      492.35      380.65     58.82 o
  -1  -7  15      202.58      146.24     49.24 o
   0  -7  15       44.41       26.38     57.75 o
   1  -7  15     1796.94     1746.12    384.56 o
   2  -7  15      382.94      421.64    109.06 o
   3  -7  15      382.15      306.14     74.47 o
   4  -7  15       74.23      119.55     97.02 o
   5  -7  15      871.40      758.40    143.62 o
 -10  -6  15      523.60      539.81    120.86 o
  -9  -6  15      573.91      548.87    121.10 o
  -8  -6  15      647.93      405.72    106.56 o
  -7  -6  15      185.38      188.68     87.13 o
  -6  -6  15      206.12      240.24     62.14 o
  -5  -6  15     1503.25     1347.34    119.21 o
  -4  -6  15      400.08      351.86     69.02 o
  -3  -6  15      473.27      441.45     63.89 o
  -2  -6  15      349.06      267.78     54.03 o
  -1  -6  15      400.02      448.86     59.71 o
   0  -6  15      681.99      596.39     84.02 o
   1  -6  15      293.72      265.41     67.36 o
   2  -6  15        9.87       57.18     57.83 o
   3  -6  15       44.33       15.74     58.54 o
   4  -6  15      441.10      571.02    198.99 o
   5  -6  15       65.45       74.73    101.79 o
   6  -6  15      154.09       24.67     98.81 o
 -10  -5  15      130.05       42.23     72.97 o
  -9  -5  15      222.78      322.41    103.10 o
  -8  -5  15      550.67      579.02    117.76 o
  -7  -5  15       75.37       82.48     73.90 o
  -6  -5  15      138.80      122.65    123.24 o
  -5  -5  15      482.03      379.05     71.12 o
  -4  -5  15      422.33      465.34     91.36 o
  -3  -5  15      357.94      346.67     68.89 o
  -2  -5  15       53.14       47.47     44.04 o
  -1  -5  15      774.48      887.28     77.06 o
   0  -5  15      107.41       63.41     47.45 o
   1  -5  15      902.55      847.01     97.00 o
   2  -5  15       97.01       64.52     58.76 o
   3  -5  15       38.28       22.72     55.81 o
   4  -5  15      121.83      196.30    106.20 o
   5  -5  15      427.33      431.47    123.72 o
   6  -5  15       82.34       62.22     99.76 o
   7  -5  15      246.37      257.69    119.90 o
 -11  -4  15        4.21      -62.24     62.24 o
 -10  -4  15       12.32       35.30     97.91 o
  -9  -4  15       31.81       10.97     78.55 o
  -8  -4  15      235.59      213.47     88.92 o
  -7  -4  15       66.50       27.97     48.40 o
  -6  -4  15       12.30        2.71    110.67 o
  -5  -4  15      501.16      457.33     73.62 o
  -4  -4  15       33.92       81.39     53.39 o
  -3  -4  15      233.70      237.76     63.16 o
  -2  -4  15      655.77      547.66     79.85 o
  -1  -4  15      805.71      837.87     71.47 o
   0  -4  15      254.01      298.54     54.03 o
   1  -4  15      309.28      280.84     69.71 o
   2  -4  15      907.59      953.63    147.79 o
   3  -4  15       86.20      210.73    104.89 o
   4  -4  15      481.27      463.65    126.70 o
   5  -4  15       52.41       47.56     94.28 o
   6  -4  15      183.78      371.27    118.95 o
   7  -4  15      180.19      168.89    108.34 o
 -11  -3  15       75.26      116.59     71.26 o
 -10  -3  15      402.39      472.29     88.51 o
  -9  -3  15       28.43       -9.57     70.50 o
  -8  -3  15       67.58       42.55     78.19 o
  -7  -3  15      424.66      332.88     66.06 o
  -6  -3  15      450.80      473.25     70.34 o
  -5  -3  15       11.18       21.87     46.94 o
  -4  -3  15      156.87      112.14     55.16 o
  -3  -3  15      840.64      824.98     94.34 o
  -2  -3  15     1451.18     1472.26    119.89 o
  -1  -3  15      196.13      113.23     85.70 o
   0  -3  15      371.51      505.96    107.15 o
   1  -3  15      380.05      373.69     71.42 o
   2  -3  15      834.22     1161.86    152.20 o
   3  -3  15      160.28      243.38    103.93 o
   4  -3  15      120.59       94.87     92.97 o
   5  -3  15      222.25      200.83     98.81 o
   6  -3  15        7.26      -40.52     79.98 o
   7  -3  15        2.64      -72.47     92.37 o
 -11  -2  15      333.96      332.45     77.39 o
 -10  -2  15      125.32       60.94     66.34 o
  -9  -2  15       61.16      -10.08     60.67 o
  -8  -2  15      971.45      838.30     83.48 o
  -7  -2  15      595.15      540.06     75.97 o
  -6  -2  15     1359.50     1124.84    104.10 o
  -5  -2  15       86.66      178.31     56.03 o
  -4  -2  15      732.66      707.41     85.14 o
  -3  -2  15       24.12       10.57     48.09 o
  -2  -2  15     1424.59     1269.13    166.63 o
  -1  -2  15      100.94       76.64     87.72 o
   0  -2  15      102.01      165.32     85.58 o
   1  -2  15      118.47      137.31     92.97 o
   2  -2  15      192.34      192.85    100.24 o
   3  -2  15      209.61      200.24     99.88 o
   4  -2  15      968.25     1168.65    165.91 o
   5  -2  15       61.09       79.62     83.79 o
   6  -2  15      624.07      525.15    128.49 o
   7  -2  15       37.94       65.79     95.23 o
   8  -2  15      461.70      274.49    124.91 o
 -11  -1  15       11.91       53.54     62.58 o
 -10  -1  15       81.70       65.27     64.61 o
  -9  -1  15      111.86      168.24     66.38 o
  -8  -1  15      207.73      177.79     60.67 o
  -7  -1  15       20.80       43.88     46.66 o
  -6  -1  15      171.33      204.55     59.89 o
  -5  -1  15      209.49      284.08     74.43 o
  -4  -1  15      140.20       99.05     76.52 o
  -3  -1  15       83.51       62.10     80.45 o
  -2  -1  15     1161.31      896.66    142.19 o
  -1  -1  15      466.69      564.60    117.28 o
   0  -1  15      608.52      726.94    128.25 o
   1  -1  15      130.64      130.04     92.97 o
   2  -1  15     2189.36     2904.05    285.34 o
   3  -1  15       72.14       91.66     90.94 o
   4  -1  15     1704.57     2251.60    236.47 o
   5  -1  15       20.26       -0.36     75.33 o
   6  -1  15       86.72       78.66     85.10 o
   7  -1  15      324.69      306.91    112.16 o
   8  -1  15      793.78      461.62    131.58 o
 -12   0  15      998.91     1210.84    156.26 o
 -11   0  15     1235.38     1537.73    248.45 o
 -10   0  15      156.98      146.25     66.70 o
  -9   0  15      822.76      855.86     78.31 o
  -8   0  15     2409.01     2487.11    146.58 o
  -7   0  15     1638.56     1646.12    124.34 o
  -6   0  15     1283.46     1196.96     93.42 o
  -5   0  15      103.13       61.26     78.90 o
  -4   0  15       67.49       96.54     82.48 o
  -3   0  15      303.06      235.76     95.83 o
  -2   0  15     2102.91     2187.60    237.66 o
  -1   0  15      250.45      283.31     96.54 o
   0   0  15      477.07      791.89    137.07 o
   1   0  15        6.79      -48.03     77.35 o
   2   0  15        9.82       73.30     81.53 o
   3   0  15      102.45      220.50     92.25 o
   4   0  15       87.96      211.20    100.00 o
   5   0  15      116.60      158.52     97.38 o
   6   0  15      265.77      410.73    117.40 o
   7   0  15        7.67       74.49     91.66 o
   8   0  15       21.09       -5.36     92.61 o
 -11   1  15       10.10       58.39     81.70 o
 -10   1  15       78.12       93.32     72.47 o
  -9   1  15       88.64       53.68     46.96 o
  -8   1  15      187.20      166.96     50.91 o
  -7   1  15       21.44      -42.14     42.14 o
  -6   1  15      180.47      320.00     89.51 o
  -5   1  15      238.23      138.10     67.45 o
  -4   1  15       99.59      226.46     92.25 o
  -3   1  15       77.47      -10.97     68.65 o
  -2   1  15     1092.90     1117.64    153.04 o
  -1   1  15      495.72      330.75    102.86 o
   0   1  15      665.29      719.78    133.37 o
   1   1  15      137.52      178.07     91.78 o
   2   1  15     2137.42     2839.80    284.50 o
   3   1  15       76.39       22.65     77.83 o
   4   1  15     1700.92     1978.18    226.82 o
   5   1  15       20.10      135.04     94.87 o
   6   1  15       90.05       44.34     92.85 o
   7   1  15      323.94      375.68    117.88 o
   8   1  15      839.75      941.71    146.84 o
 -11   2  15      359.74      339.43     72.27 o
 -10   2  15      141.26       49.99     59.88 o
  -9   2  15       48.79      127.76     47.71 o
  -8   2  15      955.20     1186.50    103.36 o
  -7   2  15      678.49      619.41     98.67 o
  -6   2  15     1413.24     1242.62    114.64 o
  -5   2  15       89.70       23.93     56.11 o
  -4   2  15      841.16      815.09    138.97 o
  -3   2  15       30.63       18.80     57.79 o
  -2   2  15     1452.33     1415.85    173.06 o
  -1   2  15      111.07       49.46     79.14 o
   0   2  15       91.03      168.89     93.21 o
   1   2  15      121.49      165.32     93.44 o
   2   2  15      194.21      144.81     88.20 o
   3   2  15      167.50      120.38     91.06 o
   4   2  15      936.36      996.30    156.26 o
   5   2  15       56.76       32.66     86.05 o
   6   2  15      604.11      537.78    125.03 o
   7   2  15       40.61      -14.18     86.29 o
   8   2  15      439.62      347.32    111.92 o
 -11   3  15       74.49       95.09     57.88 o
 -10   3  15      388.91      524.63     78.07 o
  -9   3  15       62.68       30.36     54.57 o
  -8   3  15       85.31       47.76     48.11 o
  -7   3  15      375.18      306.19     74.60 o
  -6   3  15      504.70      438.47     77.85 o
  -5   3  15       18.76       37.80     55.13 o
  -4   3  15       75.48        2.82     60.02 o
  -3   3  15      761.35      694.06    101.85 o
  -2   3  15     1455.70     1202.20    116.06 o
  -1   3  15      208.58      192.25     67.00 o
   0   3  15      331.62      218.12     96.07 o
   1   3  15      363.79      377.35    100.36 o
   2   3  15      713.76      710.61    133.25 o
   3   3  15      169.06      170.80     88.68 o
   4   3  15      120.31       67.46     80.81 o
   5   3  15      254.27      200.95    102.62 o
   6   3  15        0.86      122.76     91.18 o
   7   3  15        2.21      -79.38     79.38 o
 -11   4  15        4.30       17.82     51.81 o
 -10   4  15        2.65       11.49     52.72 o
  -9   4  15       63.84       31.50     54.66 o
  -8   4  15      230.21      325.18     68.70 o
  -7   4  15       46.82      103.70     62.52 o
  -6   4  15       38.10        7.13     60.05 o
  -5   4  15      511.72      601.36     84.78 o
  -4   4  15       33.89      124.02     66.98 o
  -3   4  15      175.00      198.21     67.73 o
  -2   4  15      674.68      654.88     83.92 o
  -1   4  15      678.17      721.40     87.61 o
   0   4  15      285.96      292.28     65.87 o
   1   4  15      295.70      305.44     65.10 o
   2   4  15     1021.61      912.85     90.86 o
   3   4  15       55.37       82.96     83.19 o
   4   4  15      559.46      557.09    118.35 o
   5   4  15       46.36       42.07     83.67 o
   6   4  15      252.85      274.37    106.56 o
   7   4  15      202.35      146.84     98.57 o
 -10   5  15      124.21       90.37     55.41 o
  -9   5  15      269.80      276.93     67.90 o
  -8   5  15      544.07      837.42    136.71 o
  -7   5  15       62.74       99.52     86.77 o
  -6   5  15      102.77      100.93     66.38 o
  -5   5  15      527.73      547.36     81.32 o
  -4   5  15      408.18      405.58     74.97 o
  -3   5  15      336.16      403.15     72.81 o
  -2   5  15       50.32       38.27     57.83 o
  -1   5  15      827.44     1032.32     96.30 o
   0   5  15      170.10      221.68     59.56 o
   1   5  15      935.34      964.68     90.29 o
   2   5  15       86.43       49.70     87.25 o
   3   5  15       43.12      -10.49     82.96 o
   4   5  15      113.96      241.00    100.83 o
   5   5  15      413.14      430.39    109.30 o
   6   5  15       87.55       17.28     83.19 o
   7   5  15      234.33      279.98    101.19 o
 -10   6  15      519.05      436.95     93.56 o
  -9   6  15      590.79      527.17     99.52 o
  -7   6  15      180.86      186.65     94.28 o
  -6   6  15      190.00      126.10     89.03 o
  -5   6  15     1519.04     1529.54    126.87 o
  -4   6  15      352.33      447.44     73.83 o
  -3   6  15      517.48      463.59     74.88 o
  -2   6  15      376.17      375.10     69.73 o
  -1   6  15      342.32      451.25     71.63 o
   0   6  15      627.22      782.09     81.61 o
   1   6  15      308.65      254.47    103.69 o
   2   6  15       15.59      138.74     92.73 o
   3   6  15       58.37       83.07     89.39 o
   4   6  15      465.43      453.63    121.45 o
   5   6  15       58.62       99.28     93.80 o
   6   6  15      173.69       71.99     89.63 o
  -4   7  15       60.50       86.65     98.45 o
  -3   7  15      228.40      163.41     95.95 o
  -2   7  15      487.49      650.65    129.68 o
  -1   7  15      273.15      264.36    105.60 o
   0   7  15       41.69      -43.86     79.86 o
   1   7  15     1784.55     1889.15    211.56 o
   2   7  15      370.91      269.37    105.36 o
   3   7  15      421.97      510.96    122.29 o
   4   7  15       71.70       47.08     88.08 o
   5   7  15      787.90      727.53    140.52 o
   6   7  15        0.36      -49.23     80.69 o
  -2   8  15      365.12      360.67    117.40 o
  -1   8  15      435.65      269.25    105.72 o
   0   8  15        3.17      -43.03     81.05 o
   1   8  15      309.85      182.36    104.41 o
   2   8  15       70.90       -8.22     86.05 o
   3   8  15      946.99      866.74    146.72 o
   4   8  15       83.24       40.64     91.18 o
   5   8  15       69.73       58.76     93.56 o
   0   9  15      148.83       63.65    100.95 o
   1   9  15      389.64      375.92    114.42 o
   2   9  15       24.70      -17.76     88.08 o
   3   9  15      195.74      122.65     98.21 o
   4   9  15       52.31      -35.76     93.33 o
  -2 -10  16      184.63      132.07     64.52 o
  -1 -10  16      102.31       79.02    100.12 o
  -6  -9  16      202.23      182.12     98.57 o
  -5  -9  16       55.55      -20.61     55.22 o
  -4  -9  16      157.41      151.03     62.73 o
  -3  -9  16       68.46      102.63     61.89 o
  -2  -9  16       44.89       74.26     61.54 o
  -1  -9  16       55.19       19.71    151.07 o
   0  -9  16       49.23       94.90     64.55 o
   1  -9  16       44.98       46.86     65.44 o
   2  -9  16      556.62      477.71    134.68 o
  -7  -8  16       59.01      119.79     87.25 o
  -6  -8  16      116.99      -22.05     67.94 o
  -5  -8  16      515.14      328.13     97.62 o
  -4  -8  16      186.80      189.17     51.94 o
  -3  -8  16       39.38      -14.62     55.95 o
  -2  -8  16      341.91      309.79     58.21 o
  -1  -8  16       66.31      170.85     64.42 o
   0  -8  16      299.49      178.99     70.25 o
   1  -8  16       89.72       99.30     66.08 o
   2  -8  16      515.68      558.09    143.09 o
   3  -8  16      205.88      204.53    114.54 o
  -8  -7  16       61.86       58.64     86.65 o
  -7  -7  16       25.97      -31.82     68.53 o
  -6  -7  16      444.08      481.41    112.75 o
  -5  -7  16       49.76       20.38     74.85 o
  -4  -7  16      236.46      176.49     50.54 o
  -3  -7  16      332.70      338.06     56.90 o
  -2  -7  16      104.23       84.84     49.40 o
  -1  -7  16      227.39      145.47    124.79 o
   0  -7  16      211.20      198.15     69.12 o
   1  -7  16       79.81      128.59     63.01 o
   2  -7  16       16.29       33.29     64.59 o
   3  -7  16      192.76      201.95     71.36 o
   4  -7  16       31.58       -6.32    104.05 o
  -9  -6  16       32.48      -76.04     76.04 o
  -8  -6  16       43.60      -66.15     66.15 o
  -7  -6  16       22.63       81.29     81.88 o
  -6  -6  16      445.39      286.05     93.21 o
  -5  -6  16       99.92      131.94     60.21 o
  -4  -6  16      135.49      251.93     66.57 o
  -3  -6  16      173.49      161.85     49.91 o
  -2  -6  16       93.35       57.73     46.86 o
  -1  -6  16       51.63       -7.68     45.59 o
   0  -6  16      566.95      511.10     81.27 o
   1  -6  16       46.41        8.43     54.50 o
   2  -6  16       15.39       60.38     63.10 o
   3  -6  16       34.54       20.05     66.57 o
   4  -6  16      791.29      956.85    165.79 o
   5  -6  16       89.65      157.09    115.26 o
  -9  -5  16       21.29      -51.01     80.81 o
  -8  -5  16      168.76       72.59     75.33 o
  -7  -5  16        4.66        8.58     74.02 o
  -6  -5  16      552.03      488.11     79.01 o
  -5  -5  16      434.51      507.55     77.14 o
  -4  -5  16      889.18      865.01     94.53 o
  -3  -5  16       96.33       98.17     55.45 o
  -2  -5  16      210.69      211.42     66.86 o
  -1  -5  16      723.34      661.62     71.67 o
   0  -5  16      497.49      445.43     64.96 o
   1  -5  16      261.21      302.80     73.16 o
   2  -5  16       77.02       65.03     90.29 o
   3  -5  16      666.49      864.04    101.78 o
   4  -5  16       60.61      115.59     67.28 o
   5  -5  16      170.40      123.72    112.16 o
 -10  -4  16      173.15      147.38     77.26 o
  -9  -4  16       61.98       31.15     70.82 o
  -8  -4  16      223.76      167.58     85.94 o
  -7  -4  16       45.76      -37.90     69.96 o
  -6  -4  16       14.49       48.60     53.59 o
  -5  -4  16      997.99      905.45    102.56 o
  -4  -4  16     1399.32     1155.82    111.78 o
  -3  -4  16      134.17      106.87     59.84 o
  -2  -4  16       29.37       54.51     54.24 o
  -1  -4  16      468.31      528.49     79.92 o
   0  -4  16      888.64      873.38    148.69 o
   1  -4  16      370.83      394.28    111.80 o
   2  -4  16      588.51      311.92    112.16 o
   3  -4  16      188.96      213.47    110.25 o
   4  -4  16      283.90      388.08    123.96 o
   5  -4  16      137.39      111.08    104.29 o
   6  -4  16      125.16      -49.46     95.71 o
 -10  -3  16       51.47        0.12     63.89 o
  -9  -3  16       69.09        0.40     89.33 o
  -8  -3  16       25.30      -72.47     72.47 o
  -7  -3  16      689.35      609.44     89.03 o
  -6  -3  16      339.47      274.77     66.79 o
  -5  -3  16      346.66      376.52     87.43 o
  -4  -3  16      527.18      496.01     77.61 o
  -3  -3  16     1788.50     1533.45    133.65 o
  -2  -3  16      108.76       38.53     53.45 o
  -1  -3  16     1063.57     1049.22    163.29 o
   0  -3  16      442.52      412.16    114.78 o
   1  -3  16      267.28      253.75    108.22 o
   2  -3  16      232.11      307.63    111.32 o
   3  -3  16      477.66      515.02    124.67 o
   4  -3  16       70.45      126.82    102.62 o
   5  -3  16      697.92      999.52    153.52 o
   6  -3  16      388.79      314.54    119.55 o
 -11  -2  16      329.29      312.99    104.65 o
 -10  -2  16      191.55      159.05     74.04 o
  -9  -2  16       36.75        1.06     66.09 o
  -8  -2  16      196.40      209.05     55.53 o
  -7  -2  16      694.98      737.97    108.88 o
  -6  -2  16       23.75       75.27     53.68 o
  -5  -2  16      290.79      300.15     66.14 o
  -4  -2  16       52.39       63.89     55.28 o
  -3  -2  16      740.40      616.08     84.34 o
  -2  -2  16       33.30       64.60     81.17 o
  -1  -2  16      737.53      832.30    139.09 o
   0  -2  16       29.27       39.45     87.25 o
   1  -2  16      514.27      530.15    122.65 o
   2  -2  16        2.51      105.60     92.01 o
   3  -2  16      721.08      772.82    136.47 o
   4  -2  16      107.60      105.96     96.07 o
   5  -2  16      139.48      229.56    106.20 o
   6  -2  16        6.96       24.91     95.47 o
   7  -2  16      228.22      343.27    119.55 o
 -11  -1  16      406.49      394.42     96.30 o
 -10  -1  16       32.42       68.33     97.74 o
  -9  -1  16      886.74      940.78    107.84 o
  -8  -1  16      148.96      136.37     52.47 o
  -7  -1  16      710.61      688.73     76.54 o
  -6  -1  16       45.06       47.97     52.05 o
  -5  -1  16       20.36        6.06     48.28 o
  -4  -1  16      230.42      163.89     92.13 o
  -3  -1  16      933.42     1060.07    161.50 o
  -2  -1  16      378.00      306.91    107.15 o
  -1  -1  16      222.79      256.97    102.38 o
   0  -1  16       53.08       80.45     90.35 o
   1  -1  16      514.52      494.28    122.05 o
   2  -1  16      599.51      760.90    138.74 o
   3  -1  16      240.44      209.77    102.26 o
   4  -1  16       34.16       19.43     84.62 o
   5  -1  16      700.96      870.44    146.72 o
   6  -1  16      128.36      -26.10     97.02 o
   7  -1  16       20.72       46.36     98.69 o
 -11   0  16       11.78       73.70    122.23 o
 -10   0  16       69.35       51.00     67.47 o
  -9   0  16      154.49      165.97     69.06 o
  -8   0  16       34.49      -16.89     71.26 o
  -7   0  16       31.53       13.74     48.41 o
  -6   0  16        0.47      -39.86     46.82 o
  -5   0  16      132.36      134.92     88.20 o
  -4   0  16      130.14      146.96     90.23 o
  -3   0  16      279.15      268.53    102.38 o
  -2   0  16       38.25       52.92     87.01 o
  -1   0  16      577.96      650.65    132.78 o
   0   0  16       32.89       42.79     87.01 o
   1   0  16      173.14      328.37    109.53 o
   2   0  16      176.10      212.16    104.05 o
   3   0  16     1156.09     1518.23    193.80 o
   4   0  16      177.77       25.27     87.13 o
   5   0  16       77.45      218.71    108.22 o
   6   0  16       15.40       -3.46     95.83 o
   7   0  16      794.50      869.72    156.50 o
 -11   1  16      399.91      342.45    153.81 o
 -10   1  16       33.21      -19.26     59.88 o
  -9   1  16      859.11      789.25     85.88 o
  -8   1  16      161.30      186.82     52.89 o
  -7   1  16      792.08      860.98    119.21 o
  -6   1  16       45.24       19.55     46.41 o
  -5   1  16       31.35       -8.58     96.42 o
  -4   1  16      248.35      300.95    101.91 o
  -3   1  16     1042.08     1139.57    162.69 o
  -2   1  16      365.42      330.51    104.41 o
  -1   1  16      170.54      105.48     88.80 o
   0   1  16       46.42       66.75     91.54 o
   1   1  16      393.05      483.79    115.14 o
   2   1  16      591.30      548.51    129.08 o
   3   1  16      214.66      207.87    103.34 o
   4   1  16       34.19       10.49     89.87 o
   5   1  16      685.16      708.94    144.22 o
   6   1  16      131.82       93.33     97.50 o
   7   1  16       16.56       24.31     97.50 o
 -11   2  16      316.38      296.07     89.51 o
 -10   2  16      200.70      162.49     67.30 o
  -9   2  16       59.39       16.91     48.18 o
  -8   2  16      186.44      231.37     56.43 o
  -7   2  16      731.73      687.71     74.70 o
  -6   2  16       23.53      -57.68     59.26 o
  -5   2  16      303.12      419.95     82.53 o
  -4   2  16       46.92      -40.09     64.20 o
  -3   2  16      710.21      680.08     94.47 o
  -2   2  16       24.01      -39.93     81.17 o
  -1   2  16      736.11      753.99    138.50 o
   0   2  16       40.54       19.79     84.27 o
   1   2  16      550.25      516.33    124.55 o
   2   2  16        3.46       65.20     89.27 o
   3   2  16      663.14      550.18    123.96 o
   4   2  16      127.98       55.90     94.87 o
   5   2  16      157.88      174.37    100.95 o
   6   2  16        5.71      -46.60     85.82 o
   7   2  16      217.86      199.17    107.27 o
 -10   3  16       61.56       92.73     62.91 o
  -9   3  16       54.70       66.69     58.81 o
  -8   3  16       17.21      -24.16     45.60 o
  -7   3  16      786.01      989.54    115.20 o
  -6   3  16      364.09      353.58     76.18 o
  -5   3  16      297.87      377.31     79.59 o
  -4   3  16      492.13      390.12     82.65 o
  -3   3  16     1895.10     1774.87    139.80 o
  -2   3  16       97.88       99.16     62.60 o
  -1   3  16     1096.56     1103.12    117.70 o
   0   3  16      460.10      210.49    104.53 o
   1   3  16      323.44      322.17    110.13 o
   2   3  16      245.42      195.95     98.45 o
   3   3  16      467.06      478.19    122.76 o
   4   3  16       54.90       65.08     94.04 o
   5   3  16      671.79      657.69    139.33 o
   6   3  16      417.89      390.82    115.38 o
 -10   4  16      189.93      137.26     62.78 o
  -9   4  16       80.12       61.79     58.53 o
  -8   4  16      200.95      202.50     75.63 o
  -7   4  16       35.24       39.36     65.51 o
  -6   4  16       24.58       56.08     62.36 o
  -5   4  16     1086.76     1287.00    115.88 o
  -4   4  16     1389.13     1317.52    118.60 o
  -3   4  16      129.03      195.66     68.72 o
  -2   4  16       33.48       57.27     70.80 o
  -1   4  16      430.84      476.27     80.10 o
   0   4  16      920.64     1072.50    103.08 o
   1   4  16      326.43      293.08     66.79 o
   2   4  16      603.63      558.88    118.59 o
   3   4  16      172.46      223.00    106.44 o
   4   4  16      317.92      334.68    110.85 o
   5   4  16      144.06        0.83     88.56 o
   6   4  16      148.29      121.57     96.19 o
  -9   5  16       23.30       61.29     57.53 o
  -8   5  16      165.42      161.74     93.56 o
  -7   5  16        8.01        3.46     92.85 o
  -6   5  16      530.32      667.61    113.23 o
  -5   5  16      455.79      373.57     78.43 o
  -4   5  16      870.95      879.62     98.76 o
  -3   5  16       97.33       68.51     59.12 o
  -2   5  16      175.80      271.95     70.36 o
  -1   5  16      756.38      734.43     86.41 o
   0   5  16      545.54      637.65    218.77 o
   1   5  16      283.83      350.89    111.20 o
   2   5  16       69.02      -79.74     84.74 o
   3   5  16      682.48      754.35    141.95 o
   4   5  16       88.76      139.33     97.38 o
   5   5  16      179.66      229.80    103.58 o
   6   5  16       81.91      199.88    103.58 o
  -9   6  16       29.23        3.58     70.08 o
  -8   6  16       47.87      -81.88     88.20 o
  -7   6  16       29.53      -53.28     83.67 o
  -6   6  16      449.34      485.46    109.18 o
  -5   6  16      108.92      225.25     71.12 o
  -4   6  16      161.52      173.99     78.66 o
  -3   6  16      176.61      109.78     64.05 o
  -2   6  16      121.94      209.48     62.28 o
  -1   6  16       28.27        9.38     55.95 o
   0   6  16      567.19      594.64    128.84 o
   1   6  16       65.52      145.65     95.23 o
   2   6  16       16.96      109.06     98.57 o
   3   6  16       27.22      -28.61     86.05 o
   4   6  16      793.25      810.61    147.68 o
   5   6  16       83.03      106.08     99.88 o
  -4   7  16      204.28      356.73    120.50 o
  -3   7  16      353.39      223.96    104.65 o
  -2   7  16       55.94      118.47     93.21 o
  -1   7  16      261.11      157.69    101.55 o
   0   7  16      246.20       72.94     91.06 o
   1   7  16       86.82      180.93    104.65 o
   2   7  16        2.64      -24.20     81.29 o
   3   7  16      227.50      130.04    100.24 o
   4   7  16       25.30      110.61    102.86 o
  -2   8  16      395.27      592.25    133.37 o
  -1   8  16       61.74      -56.97     90.94 o
   0   8  16      234.50      288.56    110.73 o
   1   8  16       76.99       70.56    102.98 o
   2   8  16      551.35      532.30    130.04 o
   3   8  16      214.02      272.94    111.20 o
   0   9  16       42.44      -25.86    103.69 o
   1   9  16       42.50       24.67    104.53 o
   2   9  16      531.98      518.71    134.21 o
  -5  -8  17      172.41       36.35     77.23 o
  -4  -8  17       49.29       43.11     80.27 o
  -3  -8  17       33.73       45.64     50.34 o
  -2  -8  17       31.47      -57.23     57.23 o
  -1  -8  17       27.07       63.94     60.99 o
   0  -8  17       34.31       17.38     61.96 o
   1  -8  17      235.12      231.43     75.97 o
  -7  -7  17       85.42       89.99     89.51 o
  -6  -7  17      107.85      106.44     87.37 o
  -5  -7  17       23.13       89.51     83.31 o
  -4  -7  17       57.18       89.42     61.68 o
  -3  -7  17       90.65       87.32     48.71 o
  -2  -7  17       33.41       33.88     48.04 o
  -1  -7  17      256.00      220.42     86.47 o
   0  -7  17       63.40      -18.16     60.94 o
   1  -7  17      106.91      191.90     72.65 o
   2  -7  17       51.43       34.06     66.45 o
  -8  -6  17       71.20      151.25     92.37 o
  -7  -6  17      304.09      309.42    107.03 o
  -6  -6  17       63.62       71.75     78.55 o
  -5  -6  17      362.58      458.24     80.72 o
  -4  -6  17       42.44       87.76     57.84 o
  -3  -6  17      190.17      128.72     65.66 o
  -2  -6  17       83.52      107.21    108.82 o
  -1  -6  17      164.10      174.68     55.55 o
   0  -6  17      209.84      231.67     88.62 o
   1  -6  17       45.25      -14.59     78.96 o
   2  -6  17      125.95      157.03     72.36 o
   3  -6  17       86.92       59.02     80.63 o
  -8  -5  17       21.52       50.66     82.84 o
  -7  -5  17        4.46       -2.74     76.04 o
  -6  -5  17      334.16      191.06     95.83 o
  -5  -5  17      656.01      664.91     87.73 o
  -4  -5  17       62.80       84.29     57.42 o
  -3  -5  17      109.05       28.32     56.10 o
  -2  -5  17      318.42      222.98     82.00 o
  -1  -5  17     1066.20     1014.83    163.35 o
   0  -5  17      227.19      121.12     66.50 o
   1  -5  17      138.94      154.28     71.12 o
   2  -5  17      270.36      382.20     80.81 o
   3  -5  17      615.31      594.43     93.44 o
   4  -5  17      132.52       87.84    102.86 o
  -9  -4  17       48.88      -68.03     68.03 o
  -8  -4  17        0.13      -48.99     67.94 o
  -7  -4  17      193.86      230.04     93.68 o
  -6  -4  17      118.57       62.42     58.15 o
  -5  -4  17      748.15      637.59     90.11 o
  -4  -4  17      286.38      216.36     65.89 o
  -3  -4  17       31.80        3.53     62.63 o
  -2  -4  17      509.83      426.30     81.58 o
  -1  -4  17      505.96      444.32     79.98 o
   0  -4  17      323.26      384.41     75.60 o
   1  -4  17      304.29      404.17     81.20 o
   2  -4  17      565.13      608.10    143.50 o
   3  -4  17       20.63      202.03    112.75 o
   4  -4  17      475.71      589.63    138.97 o
   5  -4  17       80.31      152.92    113.94 o
  -9  -3  17       19.78      -25.01     68.88 o
  -8  -3  17       63.15       -8.58     80.81 o
  -7  -3  17        7.49      -16.99     55.27 o
  -6  -3  17     1383.67     1361.69    121.24 o
  -5  -3  17      580.78      545.90     83.39 o
  -4  -3  17       80.65      -15.74     54.21 o
  -3  -3  17      152.08      140.14     68.36 o
  -2  -3  17     1192.15     1099.09    112.16 o
  -1  -3  17      460.01      617.28    132.78 o
   0  -3  17      701.84      749.94    146.60 o
   1  -3  17      379.76      326.46    114.06 o
   2  -3  17      416.38      415.37    120.74 o
   3  -3  17      111.75       55.90     96.66 o
   4  -3  17      329.26      410.85    120.62 o
   5  -3  17      141.43      168.18    112.16 o
 -10  -2  17        4.07      -56.97     79.74 o
  -9  -2  17       16.15       28.83     68.60 o
  -8  -2  17      483.22      345.10    165.02 o
  -7  -2  17       28.93       22.57     54.42 o
  -6  -2  17      244.19      271.72    102.98 o
  -5  -2  17       19.63      -11.63     53.01 o
  -4  -2  17     1115.93     1022.44    166.51 o
  -3  -2  17       17.52        4.85     58.07 o
  -2  -2  17       57.62      -32.06     79.74 o
  -1  -2  17       91.54      102.26     98.81 o
   0  -2  17       77.92       41.36     91.42 o
   1  -2  17      602.71      652.68    137.54 o
   2  -2  17      243.75      292.85    113.83 o
   3  -2  17       29.60       -1.55     92.61 o
   4  -2  17      600.30      926.82    153.40 o
   5  -2  17      114.50      183.91    108.10 o
 -10  -1  17       85.47      132.52     94.16 o
  -9  -1  17       18.29       47.70     93.03 o
  -8  -1  17      224.23      164.74     79.78 o
  -7  -1  17      209.69       77.93     95.30 o
  -6  -1  17      379.48      403.12     74.36 o
  -5  -1  17       62.92       22.59     53.50 o
  -4  -1  17      274.25      250.38     69.80 o
  -3  -1  17       15.04       86.29     91.30 o
  -2  -1  17      108.53       24.67     91.66 o
  -1  -1  17      122.42       62.69     90.82 o
   0  -1  17      462.07      402.86    121.69 o
   1  -1  17      105.50       19.19     87.48 o
   2  -1  17      406.65      517.64    122.29 o
   3  -1  17       61.60      -41.00     87.48 o
   4  -1  17      187.05      355.90    117.88 o
   5  -1  17       11.74      191.54    106.20 o
 -10   0  17      126.32      112.64     89.87 o
  -9   0  17       99.74      192.09     73.66 o
  -8   0  17      624.33      569.31     82.44 o
  -7   0  17       14.23      -30.98     49.16 o
  -6   0  17       13.01       14.89     52.54 o
  -5   0  17       21.33       66.26     56.93 o
  -4   0  17      635.47      640.88    128.49 o
  -3   0  17      133.03       36.83     84.62 o
  -2   0  17       29.77       95.59     87.13 o
  -1   0  17       67.55      -16.81     88.32 o
   0   0  17      105.27      250.54    102.26 o
   1   0  17      340.98      380.93    119.79 o
   2   0  17      102.87      242.91    106.79 o
   3   0  17      114.44       38.26     96.07 o
   4   0  17      329.12      327.41    116.81 o
   5   0  17       17.50      196.30    111.80 o
 -10   1  17       83.27       -5.75     66.91 o
  -9   1  17       12.28       12.38     64.23 o
  -8   1  17      214.38      219.66     70.48 o
  -7   1  17      197.70      201.34     60.22 o
  -6   1  17      388.84      371.61     64.28 o
  -5   1  17       70.97       23.63     69.81 o
  -4   1  17      242.77      287.99     80.18 o
  -3   1  17       10.78       -0.36     77.95 o
  -2   1  17       93.22       67.70     93.21 o
  -1   1  17      117.48       85.46     91.78 o
   0   1  17      530.04      425.39    116.33 o
   1   1  17      111.94       18.71     96.54 o
   2   1  17      438.48      297.38    117.76 o
   3   1  17       61.45      -18.95     87.48 o
   4   1  17      184.73      132.42    105.60 o
   5   1  17        8.36      -89.75     89.75 o
 -10   2  17        0.65      -66.63     66.63 o
  -9   2  17       10.43      -21.35     49.30 o
  -8   2  17      531.90      622.90     73.97 o
  -7   2  17       26.50      -36.99     47.05 o
  -6   2  17      211.44      155.56     73.62 o
  -5   2  17       29.91       26.31    114.12 o
  -4   2  17     1183.21     1025.63    115.03 o
  -3   2  17       16.03      -38.64     61.44 o
  -2   2  17       42.51      -20.14     91.66 o
  -1   2  17      102.94       95.59     98.45 o
   0   2  17      109.10      264.24    109.89 o
   1   2  17      620.10      554.59    126.22 o
   2   2  17      199.17      176.88     97.26 o
   3   2  17       27.93      100.60     98.09 o
   4   2  17      608.33      540.40    133.85 o
   5   2  17      126.48      169.84    111.68 o
  -9   3  17       13.10      -19.35     93.03 o
  -8   3  17       46.19       43.94     52.63 o
  -7   3  17        6.05       16.93     66.45 o
  -6   3  17     1387.90     1345.12    132.36 o
  -5   3  17      614.41      693.60     96.35 o
  -4   3  17       91.95       65.23     67.04 o
  -3   3  17      155.65      125.67     77.06 o
  -2   3  17     1142.34     1046.94    112.21 o
  -1   3  17      481.33      422.68     85.41 o
   0   3  17      727.30      673.28     93.00 o
   1   3  17      370.64      561.26    131.58 o
   2   3  17      423.95      402.14    121.10 o
   3   3  17      137.26      169.96    105.48 o
   4   3  17      304.27      418.47    123.00 o
   5   3  17      134.57       52.68     98.33 o
  -9   4  17       52.12       18.61     77.83 o
[truncated: 14,410 more chars]
